# Supplementary material for: Surface proteomics and label-free quantification of Leptospira interrogans serovar Pomona
Source: PLoS Negl Trop Dis. 2021 Nov 29;15(11):e0009983. doi: 10.1371/journal.pntd.0009983 (PMC8659334; doi:10.1371/journal.pntd.0009983)
Supplement: S1 Appendix — (XLSX) [file pntd.0009983.s007.xlsx]

## Sheet: Biotinylation
Protein IDs	Majority protein IDs	Peptide counts (all)	Peptide counts (razor+unique)	Peptide counts (unique)	Fasta headers	Number of proteins	Peptides	Razor + unique peptides	Unique peptides	Peptides 1	Peptides 2	Peptides 3	Razor + unique peptides 1	Razor + unique peptides 2	Razor + unique peptides 3	Unique peptides 1	Unique peptides 2	Unique peptides 3	Sequence coverage [%]	Unique + razor sequence coverage [%]	Unique sequence coverage [%]	Mol. weight [kDa]	Sequence length	Sequence lengths	Q-value	Score	Sequence coverage 1 [%]	Sequence coverage 2 [%]	Sequence coverage 3 [%]	Intensity	Intensity 1	Intensity 2	Intensity 3	LFQ intensity 1	LFQ intensity 2	LFQ intensity 3	LFQ intensity_Average	Occurrence	Abundance ranking	MS/MS count 1	MS/MS count 2	MS/MS count 3	MS/MS count	Only identified by site	Reverse	Potential contaminant	id	Peptide IDs	Peptide is razor
P61438	P61438	68	68	68	sp|P61438|CH60_LEPIC 60 kDa chaperonin OS=Leptospira interrogans serogroup Icterohaemorrhagiae serovar copenhageni (strain Fiocruz L1-130) OX=267671 GN=groL PE=2 SV=1	1	68	68	68	45	65	38	45	65	38	45	65	38	88.6	88.6	88.6	57.941	546	546	0	323.31	82.2	88.5	76.4	750540000000	18234000000	724990000000	7318600000	18399000000	188420000000	9846400000	72221800000	3	1	221	1358	154	1733				36	59;421;461;462;606;637;654;655;678;831;832;1072;1090;1091;1092;1106;1235;1938;2310;2568;2817;2818;3573;3574;3809;4082;4083;4520;5527;5837;5838;5898;5899;5935;5994;6057;6163;6164;6187;6188;6311;6312;6341;6410;6494;6925;6926;7692;8534;8628;8629;8765;8766;9086;9217;9506;9738;9739;10405;10406;10580;10581;10953;11046;11188;11189;11757;11758	True;True;True;True;True;True;True;True;True;True;True;True;True;True;True;True;True;True;True;True;True;True;True;True;True;True;True;True;True;True;True;True;True;True;True;True;True;True;True;True;True;True;True;True;True;True;True;True;True;True;True;True;True;True;True;True;True;True;True;True;True;True;True;True;True;True;True;True
Q72SM7	Q72SM7	22	22	22	tr|Q72SM7|Q72SM7_LEPIC LipL32 OS=Leptospira interrogans serogroup Icterohaemorrhagiae serovar copenhageni (strain Fiocruz L1-130) OX=267671 GN=lipL32 PE=1 SV=1	1	22	22	22	21	22	18	21	22	18	21	22	18	73.9	73.9	73.9	29.613	272	272	0	323.31	71.3	73.9	71.3	188970000000	65119000000	92259000000	31591000000	54947000000	62119000000	35359000000	5.08083e+10	3	2	147	170	112	429				1050	53;435;889;3910;4916;4917;5467;5824;6396;6397;7691;8611;8612;8660;8661;9345;9346;9741;9872;10507;10508;10509	True;True;True;True;True;True;True;True;True;True;True;True;True;True;True;True;True;True;True;True;True;True
Q72N71	Q72N71	32	32	32	tr|Q72N71|Q72N71_LEPIC LipL41 OS=Leptospira interrogans serogroup Icterohaemorrhagiae serovar copenhageni (strain Fiocruz L1-130) OX=267671 GN=lipL41 PE=4 SV=1	1	32	32	32	30	30	31	30	30	31	30	30	31	70.4	70.4	70.4	38.938	355	355	0	323.31	70.4	70.4	70.4	103890000000	37739000000	43048000000	23098000000	30832000000	16436000000	35164000000	2.74773e+10	3	3	175	169	130	474				293	72;607;978;1505;1506;2178;2179;4372;4623;4718;4719;4720;6176;6186;6851;7544;7545;7733;7734;7735;8492;8493;9012;9168;9725;10921;10922;11045;11110;11111;11141;11142	True;True;True;True;True;True;True;True;True;True;True;True;True;True;True;True;True;True;True;True;True;True;True;True;True;True;True;True;True;True;True;True
Q72PR0	Q72PR0	38	38	38	tr|Q72PR0|Q72PR0_LEPIC Putative glutamine synthetase protein OS=Leptospira interrogans serogroup Icterohaemorrhagiae serovar copenhageni (strain Fiocruz L1-130) OX=267671 GN=glnA PE=3 SV=1	1	38	38	38	23	38	18	23	38	18	23	38	18	83.7	83.7	83.7	53.106	473	473	0	323.31	62.2	83.7	59.4	157960000000	2139500000	154830000000	986440000	3040400000	54731000000	3038000000	20269800000	3	4	53	333	39	425				540	616;874;875;941;1684;2424;2425;2426;2773;2774;2852;3085;3086;3340;3377;3546;3547;3647;3761;4092;4418;4419;5921;5954;6999;8028;8615;9102;9243;9244;9270;9858;10104;10486;10654;11634;11635;12244	True;True;True;True;True;True;True;True;True;True;True;True;True;True;True;True;True;True;True;True;True;True;True;True;True;True;True;True;True;True;True;True;True;True;True;True;True;True
Q72LW1	Q72LW1	3	3	3	tr|Q72LW1|Q72LW1_LEPIC Uncharacterized protein OS=Leptospira interrogans serogroup Icterohaemorrhagiae serovar copenhageni (strain Fiocruz L1-130) OX=267671 GN=LIC_13432 PE=4 SV=1	1	3	3	3	3	2	2	3	2	2	3	2	2	11.9	11.9	11.9	40.981	360	360	0	5.3992	11.9	9.7	7.8	30890000000	14470000000	42139000	16378000000	14061000000		21494000000	17777500000	2	5	3	1	3	7				98	1548;4316;5092	True;True;True
P61724	P61724	9	9	9	sp|P61724|RISB_LEPIC 6,7-dimethyl-8-ribityllumazine synthase OS=Leptospira interrogans serogroup Icterohaemorrhagiae serovar copenhageni (strain Fiocruz L1-130) OX=267671 GN=ribH PE=3 SV=1	1	9	9	9	9	8	8	9	8	8	9	8	8	76.8	76.8	76.8	15.894	151	151	0	323.31	76.8	72.2	76.8	31193000000	15257000000	4333400000	11602000000	10219000000	18204000000	16733000000	15052000000	3	6	60	37	57	154				50	3058;3296;3322;3333;4736;6250;7667;11570;12043	True;True;True;True;True;True;True;True;True
Q72VV5	Q72VV5	22	22	22	tr|Q72VV5|Q72VV5_LEPIC Peptidoglycan associated cytoplasmic membrane protein OS=Leptospira interrogans serogroup Icterohaemorrhagiae serovar copenhageni (strain Fiocruz L1-130) OX=267671 GN=LIC_10191 PE=4 SV=1	1	22	22	22	20	15	19	20	15	19	20	15	19	81	81	81	20.912	195	195	0	323.31	77.4	65.1	80	38164000000	21374000000	5624500000	11166000000	18517000000	4617000000	14696000000	12610000000	3	7	152	66	120	338				1510	110;111;591;1038;1039;1719;1860;2700;3313;3314;3817;5797;5862;5936;7145;7146;8484;8485;8667;10577;12325;12326	True;True;True;True;True;True;True;True;True;True;True;True;True;True;True;True;True;True;True;True;True;True
Q72MM7	Q72MM7	24	24	24	tr|Q72MM7|Q72MM7_LEPIC Uncharacterized protein OS=Leptospira interrogans serogroup Icterohaemorrhagiae serovar copenhageni (strain Fiocruz L1-130) OX=267671 GN=LIC_13166 PE=4 SV=1	1	24	24	24	24	21	21	24	21	21	24	21	21	53.9	53.9	53.9	36.212	306	306	0	323.31	53.9	45.4	45.4	35324000000	16622000000	10624000000	8077400000	13730000000	7089600000	12663000000	1.11609e+10	3	8	108	66	80	254				223	375;376;389;390;737;1581;3410;3411;3412;4067;4190;4191;4379;4380;5806;6335;7018;7786;7992;8011;8897;9103;12232;12233	True;True;True;True;True;True;True;True;True;True;True;True;True;True;True;True;True;True;True;True;True;True;True;True
Q72Q79	Q72Q79	21	21	21	tr|Q72Q79|Q72Q79_LEPIC Fructose-bisphosphate aldolase OS=Leptospira interrogans serogroup Icterohaemorrhagiae serovar copenhageni (strain Fiocruz L1-130) OX=267671 GN=LIC_12233 PE=4 SV=1	1	21	21	21	18	21	16	18	21	16	18	21	16	70.7	70.7	70.7	37.977	351	351	0	323.31	65.5	70.7	63.5	51694000000	4864500000	44822000000	2006700000	5211600000	24498000000	3527400000	11079000000	3	9	62	158	38	258				617	258;309;1070;2402;4449;4708;5222;6320;7153;7154;7853;7914;8313;8582;8797;8815;8816;9737;10092;12002;12362	True;True;True;True;True;True;True;True;True;True;True;True;True;True;True;True;True;True;True;True;True
Q72RQ7	Q72RQ7	13	13	13	tr|Q72RQ7|Q72RQ7_LEPIC Endonuclease OS=Leptospira interrogans serogroup Icterohaemorrhagiae serovar copenhageni (strain Fiocruz L1-130) OX=267671 GN=LIC_11687 PE=4 SV=1	1	13	13	13	13	13	12	13	13	12	13	13	12	59.7	59.7	59.7	34.961	308	308	0	323.31	59.7	59.7	59.7	35428000000	18336000000	14001000000	3091800000	15413000000	8589000000	4844100000	9.61537e+09	3	10	63	52	35	150				880	2256;2728;5446;5893;7206;8482;9110;9259;9921;10364;10365;11703;11966	True;True;True;True;True;True;True;True;True;True;True;True;True
Q72RT8	Q72RT8	16	16	16	sp|Q72RT8|TAL_LEPIC Probable transaldolase OS=Leptospira interrogans serogroup Icterohaemorrhagiae serovar copenhageni (strain Fiocruz L1-130) OX=267671 GN=tal PE=3 SV=1	1	16	16	16	16	16	13	16	16	13	16	16	13	84.6	84.6	84.6	23.49	214	214	0	323.31	84.6	84.6	79.4	29605000000	13660000000	12809000000	3136100000	12941000000	9313900000	3054600000	8436500000	3	11	56	50	49	155				898	238;1598;1925;1929;2063;2541;3292;4229;4932;7634;7635;8098;10850;10851;10987;11579	True;True;True;True;True;True;True;True;True;True;True;True;True;True;True;True
Q72R58	Q72R58	15	15	14	tr|Q72R58|Q72R58_LEPIC Flagellin OS=Leptospira interrogans serogroup Icterohaemorrhagiae serovar copenhageni (strain Fiocruz L1-130) OX=267671 GN=LIC_11890 PE=3 SV=1	1	15	15	14	14	12	13	14	12	13	13	11	12	57.7	57.7	53	31.305	281	281	0	323.31	55.5	54.8	56.9	30885000000	12333000000	10192000000	8360000000	8167200000	4918300000	9381600000	7.48903e+09	3	12	88	75	67	230				766	241;608;609;1435;3755;5411;5427;7593;7678;8268;8361;8362;8449;8634;11373	True;True;True;True;True;True;True;True;True;True;True;True;True;True;True
Q72SC8	Q72SC8	22	22	22	tr|Q72SC8|Q72SC8_LEPIC LipL31 OS=Leptospira interrogans serogroup Icterohaemorrhagiae serovar copenhageni (strain Fiocruz L1-130) OX=267671 GN=lipL31 PE=4 SV=1	1	22	22	22	21	21	18	21	21	18	21	21	18	68	68	68	27.621	241	241	0	323.31	67.2	60.2	58.9	28230000000	10593000000	13628000000	4009700000	8694700000	7677200000	5828300000	7.40007e+09	3	13	88	86	58	232				997	536;1137;1182;1315;1316;1317;2291;2330;2722;2723;3108;4217;4218;4684;4919;5450;5604;6113;8006;9595;9813;11622	True;True;True;True;True;True;True;True;True;True;True;True;True;True;True;True;True;True;True;True;True;True
Q72NF9	Q72NF9	28	28	28	sp|Q72NF9|EFTU_LEPIC Elongation factor Tu OS=Leptospira interrogans serogroup Icterohaemorrhagiae serovar copenhageni (strain Fiocruz L1-130) OX=267671 GN=tuf PE=3 SV=1	1	28	28	28	26	27	26	26	27	26	26	27	26	76.8	76.8	76.8	43.574	401	401	0	323.31	68.8	75.6	68.8	30807000000	8962900000	15892000000	5952000000	6510000000	6213000000	9391500000	7371500000	3	14	136	131	99	366				320	94;158;465;768;1907;2658;2659;3663;3895;3896;4252;4264;5890;6054;6914;7058;8270;8963;9176;9600;10366;10775;10857;10858;11254;11521;11522;12377	True;True;True;True;True;True;True;True;True;True;True;True;True;True;True;True;True;True;True;True;True;True;True;True;True;True;True;True
Q72R63	Q72R63	29	29	29	tr|Q72R63|Q72R63_LEPIC Putative lipoprotein OS=Leptospira interrogans serogroup Icterohaemorrhagiae serovar copenhageni (strain Fiocruz L1-130) OX=267671 GN=LIC_11885 PE=4 SV=1	1	29	29	29	26	26	26	26	26	26	26	26	26	72.3	72.3	72.3	44.713	412	412	0	323.31	68.2	72.3	70.6	28385000000	7436300000	17939000000	3009600000	7325700000	8283400000	5806700000	7138600000	3	15	120	123	79	322				770	398;683;1385;1411;1412;1737;2938;3191;3476;4053;4442;4933;5531;5622;5623;6228;10028;10029;10431;10689;10698;10699;10972;11173;11260;11276;11545;11763;11810	True;True;True;True;True;True;True;True;True;True;True;True;True;True;True;True;True;True;True;True;True;True;True;True;True;True;True;True;True
Q72T27	Q72T27	23	23	23	tr|Q72T27|Q72T27_LEPIC Putative citrate lyase OS=Leptospira interrogans serogroup Icterohaemorrhagiae serovar copenhageni (strain Fiocruz L1-130) OX=267671 GN=LIC_11194 PE=3 SV=1	1	23	23	23	15	23	15	15	23	15	15	23	15	59.4	59.4	59.4	37.061	330	330	0	323.31	44.5	59.4	43.3	27974000000	2154000000	24463000000	1356700000	2404500000	15324000000	2811400000	6.84663e+09	3	16	39	116	34	189				1119	47;308;433;611;612;1600;1900;2012;2072;3691;4361;4362;4763;4764;6640;6641;7379;7380;8696;9016;9789;9790;12108	True;True;True;True;True;True;True;True;True;True;True;True;True;True;True;True;True;True;True;True;True;True;True
Q72V20	Q72V20	20	20	20	tr|Q72V20|Q72V20_LEPIC Uncharacterized protein OS=Leptospira interrogans serogroup Icterohaemorrhagiae serovar copenhageni (strain Fiocruz L1-130) OX=267671 GN=LIC_10483 PE=4 SV=1	1	20	20	20	19	20	16	19	20	16	19	20	16	71.5	71.5	71.5	36.148	330	330	0	323.31	71.2	71.5	61.5	23456000000	11391000000	9470200000	2595300000	10135000000	6681900000	3593600000	6803500000	3	17	83	73	47	203				1381	208;454;498;499;2753;6967;7254;7489;7904;8029;9396;9397;9665;9666;9977;10298;11484;12056;12132;12166	True;True;True;True;True;True;True;True;True;True;True;True;True;True;True;True;True;True;True;True
Q72TZ0	Q72TZ0	41	41	41	tr|Q72TZ0|Q72TZ0_LEPIC Molybdopterin oxidoreductase OS=Leptospira interrogans serogroup Icterohaemorrhagiae serovar copenhageni (strain Fiocruz L1-130) OX=267671 GN=LIC_10874 PE=3 SV=1	1	41	41	41	36	37	33	36	37	33	36	37	33	51	51	51	112.67	1035	1035	0	323.31	48.9	46.6	42	28114000000	6103000000	19458000000	2553000000	6943400000	6134900000	5480900000	6186400000	3	18	133	160	76	369				1223	42;75;662;937;951;952;1857;2077;3080;3593;3594;3658;4160;4266;4538;5696;5697;5868;6325;6371;6372;6476;6918;7307;7432;7444;7891;8197;8551;8886;8944;8945;9127;9286;9722;10069;10070;10120;10313;11401;12248	True;True;True;True;True;True;True;True;True;True;True;True;True;True;True;True;True;True;True;True;True;True;True;True;True;True;True;True;True;True;True;True;True;True;True;True;True;True;True;True;True
Q72SX9	Q72SX9	29	29	29	sp|Q72SX9|ATPB_LEPIC ATP synthase subunit beta OS=Leptospira interrogans serogroup Icterohaemorrhagiae serovar copenhageni (strain Fiocruz L1-130) OX=267671 GN=atpD PE=3 SV=1	1	29	29	29	26	29	22	26	29	22	26	29	22	77.3	77.3	77.3	50.565	467	467	0	323.31	73.7	77.3	62.5	29101000000	4833700000	21982000000	2285900000	4363400000	6869000000	5218600000	5.48367e+09	3	19	94	149	52	295				1092	43;324;1276;1277;1402;2465;2544;3037;3168;3688;3875;3920;4625;5884;5942;7773;8619;8759;10189;10284;10354;10692;10817;10820;10941;11257;11516;12218;12219	True;True;True;True;True;True;True;True;True;True;True;True;True;True;True;True;True;True;True;True;True;True;True;True;True;True;True;True;True
Q72RU5	Q72RU5	26	26	26	tr|Q72RU5|Q72RU5_LEPIC LipL45 OS=Leptospira interrogans serogroup Icterohaemorrhagiae serovar copenhageni (strain Fiocruz L1-130) OX=267671 GN=LIC_11643 PE=4 SV=1	1	26	26	26	25	21	22	25	21	22	25	21	22	57.9	57.9	57.9	42.289	390	390	0	323.31	56.2	49.5	49.5	17030000000	7672600000	5707500000	3650000000	6183000000	4210200000	5730800000	5.37467e+09	3	20	73	54	55	182				901	32;62;700;1153;1673;2953;3836;4848;4849;5041;5243;5391;5392;5457;5979;5986;8106;8969;9603;9885;10428;10429;10999;11840;11841;11842	True;True;True;True;True;True;True;True;True;True;True;True;True;True;True;True;True;True;True;True;True;True;True;True;True;True
Q72NB4	Q72NB4	35	35	34	tr|Q72NB4|Q72NB4_LEPIC Methyl-accepting chemotaxis protein OS=Leptospira interrogans serogroup Icterohaemorrhagiae serovar copenhageni (strain Fiocruz L1-130) OX=267671 GN=mcpA PE=4 SV=1	1	35	35	34	28	35	21	28	35	21	27	34	20	55.8	55.8	53.8	76.736	692	692	0	323.31	47.8	55.8	35.8	22352000000	5990500000	14396000000	1965700000	5351000000	6054000000	3715900000	5040300000	3	21	97	116	55	268				313	987;1547;1700;1932;1956;1957;2127;2254;2348;2358;2921;3097;3205;3446;3475;3682;3889;5558;5830;6033;6133;6362;6380;6505;6823;6864;7243;7997;8512;9489;10595;10911;11523;12471;12475	True;True;True;True;True;True;True;True;True;True;True;True;True;True;True;True;True;True;True;True;True;True;True;True;True;True;True;True;True;True;True;True;True;True;True
Q72TP4	Q72TP4	14	14	14	tr|Q72TP4|Q72TP4_LEPIC Outer membrane protein OS=Leptospira interrogans serogroup Icterohaemorrhagiae serovar copenhageni (strain Fiocruz L1-130) OX=267671 GN=ompL1 PE=4 SV=1	1	14	14	14	12	14	10	12	14	10	12	14	10	64.1	64.1	64.1	33.457	320	320	0	323.31	61.9	64.1	50.3	23064000000	6277200000	13139000000	3647600000	4461300000	5727700000	4586000000	4925000000	3	22	48	53	32	133				1195	79;1064;3135;3325;3326;3516;3562;6826;8645;9922;10685;10707;10759;11717	True;True;True;True;True;True;True;True;True;True;True;True;True;True
Q72QN1	Q72QN1	20	20	20	tr|Q72QN1|Q72QN1_LEPIC Cysteine synthase OS=Leptospira interrogans serogroup Icterohaemorrhagiae serovar copenhageni (strain Fiocruz L1-130) OX=267671 GN=cysK PE=3 SV=1	1	20	20	20	19	19	18	19	19	18	19	19	18	69.3	69.3	69.3	33.248	309	309	0	323.31	68.9	69.3	66.3	15881000000	6150000000	6653400000	3077800000	4578200000	4463900000	4181700000	4.40793e+09	3	23	67	67	46	180				683	31;850;976;1033;1403;1690;3801;4323;5150;5188;6066;6889;6977;7149;7387;8609;9080;11104;11105;12282	True;True;True;True;True;True;True;True;True;True;True;True;True;True;True;True;True;True;True;True
Q72VW9	Q72VW9	10	10	10	tr|Q72VW9|Q72VW9_LEPIC Uncharacterized protein OS=Leptospira interrogans serogroup Icterohaemorrhagiae serovar copenhageni (strain Fiocruz L1-130) OX=267671 GN=LIC_10176 PE=4 SV=1	1	10	10	10	10	9	10	10	9	10	10	9	10	79.9	79.9	79.9	15.809	144	144	0	265.48	79.9	79.9	79.9	10508000000	5388600000	1428000000	3691000000	4405300000	4023600000	4767800000	4398900000	3	24	46	30	28	104				1512	474;2318;2719;6562;7184;7391;9408;9446;9552;9553	True;True;True;True;True;True;True;True;True;True
Q72U74	Q72U74	13	13	13	tr|Q72U74|Q72U74_LEPIC Flagellar filament sheath protein OS=Leptospira interrogans serogroup Icterohaemorrhagiae serovar copenhageni (strain Fiocruz L1-130) OX=267671 GN=flaA-1 PE=4 SV=1	1	13	13	13	10	13	10	10	13	10	10	13	10	52.7	52.7	52.7	34.888	315	315	0	323.31	49.2	52.7	49.2	14399000000	2939500000	9030200000	2428900000	3048700000	6066800000	3637200000	4250900000	3	25	26	36	23	85				1263	585;1458;3110;3375;3376;3576;3812;5296;5761;6816;8627;9055;9854	True;True;True;True;True;True;True;True;True;True;True;True;True
Q72T03	Q72T03	16	16	16	tr|Q72T03|Q72T03_LEPIC Peroxiredoxin OS=Leptospira interrogans serogroup Icterohaemorrhagiae serovar copenhageni (strain Fiocruz L1-130) OX=267671 GN=ahpC PE=4 SV=1	1	16	16	16	13	16	11	13	16	11	13	16	11	69.4	69.4	69.4	21.517	193	193	0	175.46	62.7	69.4	57	13883000000	3832800000	7926100000	2124300000	3903900000	6087800000	2709000000	4.23357e+09	3	26	30	34	29	93				1106	225;1550;1839;1840;3965;4153;4154;5866;6044;6681;8052;8636;8637;8673;9567;9591	True;True;True;True;True;True;True;True;True;True;True;True;True;True;True;True
Q72VD8	Q72VD8	16	16	16	tr|Q72VD8|Q72VD8_LEPIC Electron transfer flavoprotein alpha-subunit OS=Leptospira interrogans serogroup Icterohaemorrhagiae serovar copenhageni (strain Fiocruz L1-130) OX=267671 GN=etfA PE=4 SV=1	1	16	16	16	15	15	16	15	15	16	15	15	16	68	68	68	32.736	319	319	0	323.31	68	68	68	13059000000	4291000000	5600100000	3167900000	3936200000	3511000000	4851300000	4099500000	3	27	69	48	44	161				1433	56;663;664;3851;5711;5712;9771;9772;10837;10967;10968;11147;11248;11619;11754;12214	True;True;True;True;True;True;True;True;True;True;True;True;True;True;True;True
Q72PJ5	Q72PJ5	24	24	24	tr|Q72PJ5|Q72PJ5_LEPIC Dihydrolipoyllysine-residue succinyltransferase component of 2-oxoglutarate dehydrogenase complex OS=Leptospira interrogans serogroup Icterohaemorrhagiae serovar copenhageni (strain Fiocruz L1-130) OX=267671 GN=sucB PE=3 SV=1	1	24	24	24	16	24	14	16	24	14	16	24	14	53.7	53.7	53.7	45.198	421	421	0	323.31	49.2	53.7	39	28444000000	1207300000	26643000000	593510000	1107100000	9394300000	1315000000	3938800000	3	28	40	135	25	200				508	752;760;838;839;916;1579;1580;1638;2317;2945;3786;3787;5619;6048;6731;7501;8022;8597;8631;9020;9957;10392;11351;11568	True;True;True;True;True;True;True;True;True;True;True;True;True;True;True;True;True;True;True;True;True;True;True;True
Q72NI8	Q72NI8	20	20	20	sp|Q72NI8|RPOA_LEPIC DNA-directed RNA polymerase subunit alpha OS=Leptospira interrogans serogroup Icterohaemorrhagiae serovar copenhageni (strain Fiocruz L1-130) OX=267671 GN=rpoA PE=3 SV=1	1	20	20	20	18	18	17	18	18	17	18	18	17	54.5	54.5	54.5	36.686	325	325	0	323.31	51.7	51.7	47.1	15805000000	4220000000	8900500000	2684200000	3508700000	3346600000	4789500000	3881600000	3	29	57	68	45	170				346	1105;3214;3443;3444;4256;4271;4478;4488;4819;5840;5961;6008;7339;7340;7389;9164;9598;9631;10513;11787	True;True;True;True;True;True;True;True;True;True;True;True;True;True;True;True;True;True;True;True
Q72RX1	Q72RX1	10	10	10	tr|Q72RX1|Q72RX1_LEPIC Transcriptional regulator (ArsR family) OS=Leptospira interrogans serogroup Icterohaemorrhagiae serovar copenhageni (strain Fiocruz L1-130) OX=267671 GN=LIC_11617 PE=4 SV=1	1	10	10	10	10	6	8	10	6	8	10	6	8	75.8	75.8	75.8	11.178	99	99	0	240.74	75.8	60.6	73.7	8248300000	3156800000	1417800000	3673700000	3780900000	2433700000	5302400000	3839000000	3	30	21	9	21	51				921	1913;2408;2409;2410;3566;5881;5882;7223;7701;8364	True;True;True;True;True;True;True;True;True;True
Q72S69	Q72S69	35	35	35	tr|Q72S69|Q72S69_LEPIC Acetyl-CoA carboxylase alpha subunit OS=Leptospira interrogans serogroup Icterohaemorrhagiae serovar copenhageni (strain Fiocruz L1-130) OX=267671 GN=accA2 PE=4 SV=1	1	35	35	35	16	31	23	16	31	23	16	31	23	75.3	75.3	75.3	60.837	555	555	0	323.31	41.6	69	49.4	21930000000	547030000	20490000000	892720000	895700000	6507400000	3946000000	3.78303e+09	3	31	26	131	35	192				967	997;1464;1558;1602;2176;2338;2339;2709;2710;2935;2936;3790;4268;4358;4359;4687;4929;5171;5484;5680;5988;6055;6073;6847;6916;7027;7236;7862;8081;8256;8753;9615;9986;11228;11485	True;True;True;True;True;True;True;True;True;True;True;True;True;True;True;True;True;True;True;True;True;True;True;True;True;True;True;True;True;True;True;True;True;True;True
Q72TL5	Q72TL5	37	37	37	tr|Q72TL5|Q72TL5_LEPIC LipL71 OS=Leptospira interrogans serogroup Icterohaemorrhagiae serovar copenhageni (strain Fiocruz L1-130) OX=267671 GN=lipL71 PE=4 SV=1	1	37	37	37	31	31	26	31	31	26	31	31	26	44	44	44	62.027	555	555	0	323.31	38.2	40.2	37.1	14426000000	5109400000	7798700000	1518200000	5190600000	2705700000	3140200000	3.67883e+09	3	32	135	125	55	315				1187	686;687;1037;1897;1898;2420;4669;4670;4903;4904;4923;5256;5883;6013;6015;6127;6229;6277;6351;6415;8201;8216;8330;8903;8904;8970;9385;9386;10469;10897;10898;11375;11559;11991;12018;12019;12047	True;True;True;True;True;True;True;True;True;True;True;True;True;True;True;True;True;True;True;True;True;True;True;True;True;True;True;True;True;True;True;True;True;True;True;True;True
Q72WC6	Q72WC6	11	11	11	tr|Q72WC6|Q72WC6_LEPIC LipL21 OS=Leptospira interrogans serogroup Icterohaemorrhagiae serovar copenhageni (strain Fiocruz L1-130) OX=267671 GN=lipL21 PE=4 SV=1	1	11	11	11	10	11	8	10	11	8	10	11	8	66.7	66.7	66.7	19.661	186	186	0	323.31	61.3	66.7	53.2	14127000000	6793400000	3777300000	3556000000	3828800000	3122500000	3447500000	3.46627e+09	3	33	69	45	46	160				1585	962;1339;1454;1518;1625;3092;4022;6104;7215;7828;9810	True;True;True;True;True;True;True;True;True;True;True
Q72VT1	Q72VT1	13	13	13	tr|Q72VT1|Q72VT1_LEPIC Uncharacterized protein OS=Leptospira interrogans serogroup Icterohaemorrhagiae serovar copenhageni (strain Fiocruz L1-130) OX=267671 GN=LIC_10215 PE=4 SV=1	1	13	13	13	12	13	11	12	13	11	12	13	11	39.9	39.9	39.9	36.92	343	343	0	261.84	39.9	39.9	39.7	13932000000	5634200000	5185200000	3112800000	3357600000	3185000000	3409500000	3.31737e+09	3	34	37	31	28	96				1497	1171;2023;2024;2320;3724;4955;4969;5608;5717;9057;10914;11491;11769	True;True;True;True;True;True;True;True;True;True;True;True;True
Q72RF2	Q72RF2	14	14	14	tr|Q72RF2|Q72RF2_LEPIC Signal peptide peptidase OS=Leptospira interrogans serogroup Icterohaemorrhagiae serovar copenhageni (strain Fiocruz L1-130) OX=267671 GN=sppA PE=4 SV=1	1	14	14	14	10	14	10	10	14	10	10	14	10	36.9	36.9	36.9	36.644	328	328	0	323.31	36.6	36.9	36.6	12544000000	1635500000	10176000000	733130000	1552100000	7133500000	1113800000	3.26647e+09	3	35	20	56	16	92				824	4641;4754;4755;5049;5050;5255;6061;6166;7010;7967;7968;8832;10367;10368	True;True;True;True;True;True;True;True;True;True;True;True;True;True
Q72RA0	Q72RA0	19	19	19	tr|Q72RA0|Q72RA0_LEPIC Uncharacterized protein OS=Leptospira interrogans serogroup Icterohaemorrhagiae serovar copenhageni (strain Fiocruz L1-130) OX=267671 GN=LIC_11848 PE=4 SV=1	1	19	19	19	16	12	14	16	12	14	16	12	14	60.5	60.5	60.5	32.021	276	276	0	323.31	57.6	43.1	48.2	11021000000	5689400000	3263400000	2068600000	3955200000	2041700000	3473100000	3.15667e+09	3	36	68	35	45	148				792	614;1340;2311;3758;4197;4572;4573;4574;4578;4867;8296;8297;9832;9833;11095;11098;11099;12189;12300	True;True;True;True;True;True;True;True;True;True;True;True;True;True;True;True;True;True;True
Q72S55	Q72S55	12	11	10	tr|Q72S55|Q72S55_LEPIC Flagellin OS=Leptospira interrogans serogroup Icterohaemorrhagiae serovar copenhageni (strain Fiocruz L1-130) OX=267671 GN=LIC_11531 PE=3 SV=1	1	12	11	10	12	12	11	11	11	10	10	10	9	56	51.4	48.2	31.471	282	282	0	323.31	56	56	56	12185000000	5828300000	3853500000	2503300000	3978100000	1998600000	3362600000	3113100000	3	37	54	41	43	138				963	91;159;241;624;1436;3754;5412;7677;9015;10673;11380;12356	True;True;False;True;True;True;True;True;True;True;True;True
Q72UQ1	Q72UQ1	8	8	8	tr|Q72UQ1|Q72UQ1_LEPIC DNA-binding stress protein OS=Leptospira interrogans serogroup Icterohaemorrhagiae serovar copenhageni (strain Fiocruz L1-130) OX=267671 GN=dps PE=3 SV=1	1	8	8	8	7	8	5	7	8	5	7	8	5	59.3	59.3	59.3	19.724	172	172	0	103.96	54.1	59.3	40.7	7048700000	2082000000	3874000000	1092700000	1832600000	5265100000	1957600000	3.01843e+09	3	38	22	28	17	67				1338	489;1587;1933;4212;6896;7416;9669;9675	True;True;True;True;True;True;True;True
Q72U75	Q72U75	15	15	15	tr|Q72U75|Q72U75_LEPIC Flagellar filament sheath protein OS=Leptospira interrogans serogroup Icterohaemorrhagiae serovar copenhageni (strain Fiocruz L1-130) OX=267671 GN=flaA-2 PE=4 SV=1	1	15	15	15	14	11	11	14	11	11	14	11	11	41.4	41.4	41.4	27.18	239	239	0	77.074	41.4	38.5	38.1	9034200000	4471500000	2848000000	1714800000	3534500000	2322600000	2904900000	2.92067e+09	3	39	41	29	32	102				1264	84;677;1478;3451;6081;6453;6454;6766;6767;7357;8857;9248;11096;12332;12333	True;True;True;True;True;True;True;True;True;True;True;True;True;True;True
Q72P45	Q72P45	28	28	27	tr|Q72P45|Q72P45_LEPIC Hemolysin OS=Leptospira interrogans serogroup Icterohaemorrhagiae serovar copenhageni (strain Fiocruz L1-130) OX=267671 GN=LIC_12631 PE=4 SV=1	1	28	28	27	23	27	22	23	27	22	22	26	21	43.7	43.7	42.5	70.962	623	623	0	323.31	39.5	43.5	39.5	12518000000	2681000000	8316000000	1521200000	2298700000	2971000000	3206300000	2.82533e+09	3	40	76	102	52	230				432	73;621;996;1537;1738;2406;2873;3068;3844;5644;5900;6016;6123;6248;7136;8045;8095;8347;8348;8548;9478;10056;10583;11477;12041;12203;12204;12444	True;True;True;True;True;True;True;True;True;True;True;True;True;True;True;True;True;True;True;True;True;True;True;True;True;True;True;True
Q72V90	Q72V90	12	12	12	tr|Q72V90|Q72V90_LEPIC Uncharacterized protein OS=Leptospira interrogans serogroup Icterohaemorrhagiae serovar copenhageni (strain Fiocruz L1-130) OX=267671 GN=LIC_10411 PE=4 SV=1	1	12	12	12	12	9	11	12	9	11	12	9	11	65	65	65	17.244	157	157	0	119.64	65	63.7	63.7	6249800000	3213500000	463750000	2572500000	2733500000	2076700000	3570500000	2.79357e+09	3	41	36	15	23	74				1411	1575;1576;4296;4350;4874;9158;9159;9211;9251;9252;9701;12068	True;True;True;True;True;True;True;True;True;True;True;True
Q72SY1	Q72SY1	29	29	29	sp|Q72SY1|ATPA_LEPIC ATP synthase subunit alpha OS=Leptospira interrogans serogroup Icterohaemorrhagiae serovar copenhageni (strain Fiocruz L1-130) OX=267671 GN=atpA PE=3 SV=2	1	29	29	29	22	28	20	22	28	20	22	28	20	53.1	53.1	53.1	55.013	503	503	0	323.31	38.8	51.7	40	16262000000	2071800000	13261000000	929850000	2251100000	3605900000	2514300000	2.79043e+09	3	42	71	107	40	218				1094	328;717;753;1200;1229;1641;2150;2361;2362;3469;3971;4995;5819;5845;6484;6628;7412;7705;8711;8865;8894;8895;10713;10912;11817;11818;12262;12263;12264	True;True;True;True;True;True;True;True;True;True;True;True;True;True;True;True;True;True;True;True;True;True;True;True;True;True;True;True;True
Q72UA7	Q72UA7	86	86	86	sp|Q72UA7|RPOC_LEPIC DNA-directed RNA polymerase subunit beta OS=Leptospira interrogans serogroup Icterohaemorrhagiae serovar copenhageni (strain Fiocruz L1-130) OX=267671 GN=rpoC PE=3 SV=1	1	86	86	86	53	82	44	53	82	44	53	82	44	64.1	64.1	64.1	157.62	1404	1404	0	323.31	45.6	62.5	34.1	15030000000	2048800000	12293000000	688230000	2684500000	2917400000	2594100000	2732000000	3	43	99	181	58	338				1278	242;635;704;960;961;1145;1168;1401;1530;1740;1829;1867;2313;2524;2701;2702;3215;3372;3509;3612;3710;3752;4041;4180;4356;4500;4786;4787;4910;5018;5332;5547;6101;6212;6221;6224;6526;6656;6706;6741;6742;6787;6806;7445;7455;7456;7590;7658;7661;7725;8388;8389;8640;9043;9095;9115;9179;9240;9486;9556;9838;10071;10142;10159;10216;10312;10497;10725;10821;10990;11003;11038;11084;11195;11242;11358;11422;114…	True;True;True;True;True;True;True;True;True;True;True;True;True;True;True;True;True;True;True;True;True;True;True;True;True;True;True;True;True;True;True;True;True;True;True;True;True;True;True;True;True;True;True;True;True;True;True;True;True;True;True;True;True;True;True;True;True;True;True;True;True;True;True;True;True;True;True;True;True;True;True;True;True;True;True;True;True;True;True;True…
Q72VT8	Q72VT8	16	16	16	tr|Q72VT8|Q72VT8_LEPIC Cytochrome c oxidase subunit 2 OS=Leptospira interrogans serogroup Icterohaemorrhagiae serovar copenhageni (strain Fiocruz L1-130) OX=267671 GN=cyoA PE=3 SV=1	1	16	16	16	16	16	16	16	16	16	16	16	16	55	55	55	37.679	333	333	0	323.31	55	55	55	10371000000	3346300000	5043200000	1982000000	2530200000	2895000000	2696800000	2.70733e+09	3	44	42	40	28	110				1502	1749;1750;3359;3363;4090;7125;7461;7484;7598;8996;9976;11782;11783;11980;12335;12428	True;True;True;True;True;True;True;True;True;True;True;True;True;True;True;True
Q72P55	Q72P55	9	9	9	tr|Q72P55|Q72P55_LEPIC Uncharacterized protein OS=Leptospira interrogans serogroup Icterohaemorrhagiae serovar copenhageni (strain Fiocruz L1-130) OX=267671 GN=LIC_12621 PE=4 SV=1	1	9	9	9	9	7	9	9	7	9	9	7	9	69.1	69.1	69.1	14.522	136	136	0	73.634	69.1	50	69.1	5802200000	2923500000	472520000	2406200000	2240800000	2591300000	3214300000	2.68213e+09	3	45	25	13	26	64				436	2293;2580;3264;3818;4389;5631;6001;6955;10118	True;True;True;True;True;True;True;True;True
Q72TK6	Q72TK6	44	44	44	tr|Q72TK6|Q72TK6_LEPIC OppA OS=Leptospira interrogans serogroup Icterohaemorrhagiae serovar copenhageni (strain Fiocruz L1-130) OX=267671 GN=oppA PE=4 SV=1	1	44	44	44	23	43	12	23	43	12	23	43	12	67.8	67.8	67.8	70.145	599	599	0	323.31	39.6	67.8	22.7	16842000000	1488800000	15078000000	275040000	1794300000	5156100000	704470000	2.55162e+09	3	46	45	96	15	156				1180	128;192;193;431;675;1344;1389;1626;1634;1731;1964;1965;2083;2180;2263;2757;3361;3592;3828;3884;3957;4381;5144;5778;5779;5785;5800;5919;6383;7083;7084;7197;7198;7606;7963;8406;8616;9044;9056;10682;10683;11887;11888;12290	True;True;True;True;True;True;True;True;True;True;True;True;True;True;True;True;True;True;True;True;True;True;True;True;True;True;True;True;True;True;True;True;True;True;True;True;True;True;True;True;True;True;True;True
P61975	P61975	18	18	18	sp|P61975|MDH_LEPIC Malate dehydrogenase OS=Leptospira interrogans serogroup Icterohaemorrhagiae serovar copenhageni (strain Fiocruz L1-130) OX=267671 GN=mdh PE=3 SV=1	1	18	18	18	16	16	14	16	16	14	16	16	14	73.9	73.9	73.9	34.918	326	326	0	323.31	63.8	73.3	65.6	7908000000	2073000000	4050500000	1784600000	1907200000	2926200000	2721300000	2.51823e+09	3	47	52	58	40	150				54	2008;2574;2950;3332;3613;3741;4027;4344;5176;5218;5474;5475;5568;6214;8649;10974;11767;11768	True;True;True;True;True;True;True;True;True;True;True;True;True;True;True;True;True;True
Q72V51	Q72V51	19	19	19	tr|Q72V51|Q72V51_LEPIC Glycosyltransferase OS=Leptospira interrogans serogroup Icterohaemorrhagiae serovar copenhageni (strain Fiocruz L1-130) OX=267671 GN=LIC_10452 PE=4 SV=1	1	19	19	19	15	15	16	15	15	16	15	15	16	73.2	73.2	73.2	26.48	231	231	0	109.8	66.7	55.8	66.7	7379500000	3186400000	2621700000	1571400000	2689400000	2444600000	2333100000	2.48903e+09	3	48	33	27	31	91				1392	50;112;417;1255;1256;1972;1973;1975;1976;2830;4582;6017;6344;6672;8078;8079;9031;11670;11854	True;True;True;True;True;True;True;True;True;True;True;True;True;True;True;True;True;True;True
Q72TY7	Q72TY7	8	8	8	tr|Q72TY7|Q72TY7_LEPIC Uncharacterized protein OS=Leptospira interrogans serogroup Icterohaemorrhagiae serovar copenhageni (strain Fiocruz L1-130) OX=267671 GN=LIC_10877 PE=4 SV=1	1	8	8	8	7	7	8	7	7	8	7	7	8	60.5	60.5	60.5	17.732	162	162	0	119.99	60.5	60.5	60.5	7961200000	2517100000	3559800000	1884300000	2179900000	2662200000	2064400000	2.30217e+09	3	49	29	22	24	75				1220	971;1614;3311;3735;4679;5372;10025;12361	True;True;True;True;True;True;True;True
Q72T39	Q72T39	4	4	4	tr|Q72T39|Q72T39_LEPIC Uncharacterized protein OS=Leptospira interrogans serogroup Icterohaemorrhagiae serovar copenhageni (strain Fiocruz L1-130) OX=267671 GN=LIC_11182 PE=4 SV=1	1	4	4	4	3	4	3	3	4	3	3	4	3	23.7	23.7	23.7	19.079	173	173	0	88.909	17.9	23.7	17.9	7087000000	3201000000	2382600000	1503500000	2595900000	1608600000	2606700000	2270400000	3	50	13	10	10	33				1123	4292;6538;9638;9694	True;True;True;True
Q72QM3	Q72QM3	21	21	21	tr|Q72QM3|Q72QM3_LEPIC Glyceraldehyde-3-phosphate dehydrogenase OS=Leptospira interrogans serogroup Icterohaemorrhagiae serovar copenhageni (strain Fiocruz L1-130) OX=267671 GN=gapA PE=3 SV=1	1	21	21	21	17	20	17	17	20	17	17	20	17	62.4	62.4	62.4	36.648	335	335	0	302.23	59.7	62.1	60	8278500000	1647200000	5503900000	1127400000	1678800000	3244200000	1819900000	2.24763e+09	3	51	37	47	23	107				678	263;791;1130;1161;1247;1346;1354;3323;4317;4947;4948;4949;6239;7381;7516;11037;11591;11804;11807;11808;12314	True;True;True;True;True;True;True;True;True;True;True;True;True;True;True;True;True;True;True;True;True
Q72PD3	Q72PD3	29	29	29	tr|Q72PD3|Q72PD3_LEPIC Protein translocase subunit SecD OS=Leptospira interrogans serogroup Icterohaemorrhagiae serovar copenhageni (strain Fiocruz L1-130) OX=267671 GN=secD PE=3 SV=1	1	29	29	29	23	28	16	23	28	16	23	28	16	40	40	40	72.161	642	642	0	323.31	36.3	40	29.9	18283000000	1019500000	16952000000	311550000	2555600000	2246300000	1826100000	2.20933e+09	3	52	55	64	18	137				481	170;994;1387;1388;1682;1724;1775;2119;2786;2894;3026;3358;3816;5245;6058;6661;7248;7420;7482;8136;8137;8912;8913;9029;9207;9208;10944;11107;11826	True;True;True;True;True;True;True;True;True;True;True;True;True;True;True;True;True;True;True;True;True;True;True;True;True;True;True;True;True
Q72SR5	Q72SR5	8	8	8	tr|Q72SR5|Q72SR5_LEPIC Bacterioferritin OS=Leptospira interrogans serogroup Icterohaemorrhagiae serovar copenhageni (strain Fiocruz L1-130) OX=267671 GN=bfr PE=3 SV=1	1	8	8	8	7	5	8	7	5	8	7	5	8	46.6	46.6	46.6	21.032	178	178	0	219.74	42.7	36	46.6	5540800000	2814300000	921510000	1805000000	1963000000	2223300000	2187400000	2.12457e+09	3	53	20	13	12	45				1063	2386;3674;5055;5184;5266;5267;8777;11007	True;True;True;True;True;True;True;True
Q72V21	Q72V21	12	12	12	tr|Q72V21|Q72V21_LEPIC Uncharacterized protein OS=Leptospira interrogans serogroup Icterohaemorrhagiae serovar copenhageni (strain Fiocruz L1-130) OX=267671 GN=LIC_10482 PE=4 SV=1	1	12	12	12	11	11	10	11	11	10	11	11	10	72.5	72.5	72.5	22.006	193	193	0	323.31	72.5	72.5	66.3	6787100000	3737100000	2451300000	598620000	3119800000	2331100000	837330000	2.09608e+09	3	54	24	25	19	68				1382	1077;5375;6294;6468;6761;7178;7179;7633;7782;9092;9118;9887	True;True;True;True;True;True;True;True;True;True;True;True
Q72TY8	Q72TY8	10	10	10	tr|Q72TY8|Q72TY8_LEPIC Uncharacterized protein OS=Leptospira interrogans serogroup Icterohaemorrhagiae serovar copenhageni (strain Fiocruz L1-130) OX=267671 GN=LIC_10876 PE=4 SV=1	1	10	10	10	10	8	8	10	8	8	10	8	8	49.7	49.7	49.7	20.7	183	183	0	162.53	49.7	36.6	44.3	5546700000	2626900000	1915900000	1003900000	2212800000	2374400000	1292700000	1.95997e+09	3	55	33	24	19	76				1221	1653;2684;2742;4085;6222;6223;8592;11412;11413;12044	True;True;True;True;True;True;True;True;True;True
Q72NM1	Q72NM1	14	14	14	tr|Q72NM1|Q72NM1_LEPIC Serine protease MucD OS=Leptospira interrogans serogroup Icterohaemorrhagiae serovar copenhageni (strain Fiocruz L1-130) OX=267671 GN=mucD PE=4 SV=1	1	14	14	14	14	11	13	14	11	13	14	11	13	65.7	65.7	65.7	41.115	388	388	0	323.31	65.7	50.3	57.5	5955100000	2491000000	1902600000	1561500000	1777300000	1439800000	2568100000	1928400000	3	56	44	32	28	104				360	272;373;4925;5253;5254;5606;6064;7672;8665;8941;9128;10240;10275;11159	True;True;True;True;True;True;True;True;True;True;True;True;True;True
P61660	P61660	9	9	9	sp|P61660|HIS7_LEPIC Imidazoleglycerol-phosphate dehydratase OS=Leptospira interrogans serogroup Icterohaemorrhagiae serovar copenhageni (strain Fiocruz L1-130) OX=267671 GN=hisB PE=3 SV=1	1	9	9	9	9	9	6	9	9	6	9	9	6	65.5	65.5	65.5	23.167	206	206	0	176.23	65.5	65.5	47.1	8022700000	4348700000	3167200000	506850000	2758700000	2338600000	666330000	1921210000	3	57	25	30	12	67				46	2845;3362;3968;4164;6207;7588;10703;12126;12421	True;True;True;True;True;True;True;True;True
Q72MR9	Q72MR9	25	25	25	tr|Q72MR9|Q72MR9_LEPIC Uncharacterized protein OS=Leptospira interrogans serogroup Icterohaemorrhagiae serovar copenhageni (strain Fiocruz L1-130) OX=267671 GN=LIC_13123 PE=4 SV=1	1	25	25	25	23	21	22	23	21	22	23	21	22	75.3	75.3	75.3	33.139	291	291	0	244.8	63.2	74.6	74.6	6590300000	2211300000	2943100000	1435800000	1684800000	1880100000	2113900000	1.89293e+09	3	58	43	37	34	114				243	12;29;345;860;861;993;1192;1676;2374;2495;3206;3207;5843;5885;6032;6035;6376;6499;7201;8668;8669;9399;9633;10369;10723	True;True;True;True;True;True;True;True;True;True;True;True;True;True;True;True;True;True;True;True;True;True;True;True;True
Q72ST1	Q72ST1	20	20	20	tr|Q72ST1|Q72ST1_LEPIC Uncharacterized protein OS=Leptospira interrogans serogroup Icterohaemorrhagiae serovar copenhageni (strain Fiocruz L1-130) OX=267671 GN=LIC_11294 PE=4 SV=1	1	20	20	20	16	20	11	16	20	11	16	20	11	41.6	41.6	41.6	77.517	699	699	0	323.31	38.5	41.6	24.5	7661500000	1791000000	5277400000	593080000	1764800000	2157100000	1599300000	1840400000	3	59	40	54	20	114				1071	23;113;1087;2842;3081;3721;4113;4116;5249;5250;5425;6241;7102;7959;9051;9970;10160;11347;12304;12433	True;True;True;True;True;True;True;True;True;True;True;True;True;True;True;True;True;True;True;True
Q72U73	Q72U73	55	55	55	tr|Q72U73|Q72U73_LEPIC Transcription elongation factor GreA OS=Leptospira interrogans serogroup Icterohaemorrhagiae serovar copenhageni (strain Fiocruz L1-130) OX=267671 GN=greA PE=3 SV=1	1	55	55	55	43	48	28	43	48	28	43	48	28	58.4	58.4	58.4	106.95	926	926	0	323.31	49.2	50.4	34.2	8345500000	1894100000	5916300000	535050000	2087600000	1951500000	1444500000	1.82787e+09	3	60	73	90	33	196				1262	401;430;990;1119;1583;1649;2327;2486;2566;2726;3023;3392;4105;4114;4184;4566;5226;5290;5596;5612;5879;5947;5948;5958;6000;6021;6205;6877;7298;7299;7418;7463;7727;8112;8192;8289;8599;8662;8828;8980;9209;9689;9750;10115;10132;10253;10979;11909;12011;12012;12258;12431;12442;12458;12477	True;True;True;True;True;True;True;True;True;True;True;True;True;True;True;True;True;True;True;True;True;True;True;True;True;True;True;True;True;True;True;True;True;True;True;True;True;True;True;True;True;True;True;True;True;True;True;True;True;True;True;True;True;True;True
P61442	P61442	29	29	29	sp|P61442|DNAK_LEPIC Chaperone protein DnaK OS=Leptospira interrogans serogroup Icterohaemorrhagiae serovar copenhageni (strain Fiocruz L1-130) OX=267671 GN=dnaK PE=3 SV=1	1	29	29	29	26	29	15	26	29	15	26	29	15	49.5	49.5	49.5	69.098	646	646	0	323.31	48	49.5	25.9	10258000000	1812100000	8085500000	360280000	1958200000	2313400000	1111400000	1.79433e+09	3	61	65	85	22	172				38	684;804;2725;2775;3426;4196;4351;4511;4537;4814;4851;4852;5279;5280;5419;6191;7707;7940;8344;8379;8380;8822;8933;9442;9842;10693;10780;10826;11779	True;True;True;True;True;True;True;True;True;True;True;True;True;True;True;True;True;True;True;True;True;True;True;True;True;True;True;True;True
Q72QU2	Q72QU2	45	45	45	sp|Q72QU2|CLPB_LEPIC Chaperone protein ClpB OS=Leptospira interrogans serogroup Icterohaemorrhagiae serovar copenhageni (strain Fiocruz L1-130) OX=267671 GN=clpB PE=3 SV=1	1	45	45	45	33	43	22	33	43	22	33	43	22	57.2	57.2	57.2	96.324	860	860	0	323.31	46.3	54.7	37.9	8640700000	1525800000	6522800000	592060000	1562700000	2009100000	1657200000	1743000000	3	62	73	111	33	217				704	252;259;429;438;516;617;770;903;1286;2122;2331;2558;3018;3119;3120;4147;4383;4413;4493;4967;5701;6433;6673;6747;6748;6965;6972;7086;7507;7787;8150;8151;8217;8302;9149;9156;9370;9864;10090;10404;10442;10559;11176;12176;12228	True;True;True;True;True;True;True;True;True;True;True;True;True;True;True;True;True;True;True;True;True;True;True;True;True;True;True;True;True;True;True;True;True;True;True;True;True;True;True;True;True;True;True;True;True
Q72NI7	Q72NI7	15	15	15	sp|Q72NI7|RS4_LEPIC 30S ribosomal protein S4 OS=Leptospira interrogans serogroup Icterohaemorrhagiae serovar copenhageni (strain Fiocruz L1-130) OX=267671 GN=rpsD PE=3 SV=1	1	15	15	15	14	13	13	14	13	13	14	13	13	67.6	67.6	67.6	24.043	207	207	0	183.18	65.2	63.8	64.7	5151000000	1942400000	1954200000	1254300000	1564300000	1685100000	1971500000	1740300000	3	63	31	24	25	80				345	865;1888;2360;6428;6632;7132;7328;9021;9030;9914;9915;10731;10998;11654;12476	True;True;True;True;True;True;True;True;True;True;True;True;True;True;True
Q72M74	Q72M74	24	24	23	tr|Q72M74|Q72M74_LEPIC ABC transporter, ATP-binding protein OS=Leptospira interrogans serogroup Icterohaemorrhagiae serovar copenhageni (strain Fiocruz L1-130) OX=267671 GN=LIC_13316 PE=4 SV=1	1	24	24	23	20	23	20	20	23	20	19	22	19	77.7	77.7	75.4	34.872	309	309	0	323.31	65.4	68.6	76.7	5382000000	1688200000	2606800000	1087000000	1600500000	1565600000	1922900000	1.69633e+09	3	64	38	40	29	107				160	1061;2980;3838;4759;5153;5660;6109;6162;6264;6532;7094;7900;8178;8179;8984;8985;9175;9514;10227;11182;11662;11663;12284;12285	True;True;True;True;True;True;True;True;True;True;True;True;True;True;True;True;True;True;True;True;True;True;True;True
Q72UA8	Q72UA8	63	63	63	sp|Q72UA8|RPOB_LEPIC DNA-directed RNA polymerase subunit beta OS=Leptospira interrogans serogroup Icterohaemorrhagiae serovar copenhageni (strain Fiocruz L1-130) OX=267671 GN=rpoB PE=3 SV=1	1	63	63	63	43	52	31	43	52	31	43	52	31	59.2	59.2	59.2	137.77	1226	1226	0	323.31	45.2	51.5	32.1	8823300000	1173000000	7033500000	616810000	1477100000	1894800000	1708200000	1.69337e+09	3	65	71	112	45	228				1279	1074;1129;1196;1331;1332;1433;1485;1610;1681;2080;2296;2356;2370;2518;2743;3422;3607;3693;3943;3944;3950;3951;3995;4124;4236;4654;4913;5210;5589;5704;5750;5907;6010;6318;6404;6625;6675;7072;7748;7771;7772;8335;8506;8676;8744;9011;9061;9104;9350;9351;9645;9786;9927;9972;10202;10387;11355;11470;11732;11733;11848;12191;12192	True;True;True;True;True;True;True;True;True;True;True;True;True;True;True;True;True;True;True;True;True;True;True;True;True;True;True;True;True;True;True;True;True;True;True;True;True;True;True;True;True;True;True;True;True;True;True;True;True;True;True;True;True;True;True;True;True;True;True;True;True;True;True
Q72SW4	Q72SW4	22	22	22	tr|Q72SW4|Q72SW4_LEPIC MreB OS=Leptospira interrogans serogroup Icterohaemorrhagiae serovar copenhageni (strain Fiocruz L1-130) OX=267671 GN=mreB PE=4 SV=1	1	22	22	22	20	17	20	20	17	20	20	17	20	57.1	57.1	57.1	36.835	340	340	0	161.39	57.1	49.1	52.9	4740600000	1746200000	1723900000	1270500000	1335400000	1310100000	1999700000	1548400000	3	66	45	36	36	117				1087	164;512;513;945;1071;2457;3676;3725;3878;5655;5656;7382;7383;8385;10074;10075;10266;10468;10629;10630;10649;11379	True;True;True;True;True;True;True;True;True;True;True;True;True;True;True;True;True;True;True;True;True;True
Q72SM0	Q72SM0	18	18	18	tr|Q72SM0|Q72SM0_LEPIC MaoC OS=Leptospira interrogans serogroup Icterohaemorrhagiae serovar copenhageni (strain Fiocruz L1-130) OX=267671 GN=maoC PE=4 SV=1	1	18	18	18	10	18	9	10	18	9	10	18	9	60.7	60.7	60.7	44.035	392	392	0	323.31	36.7	60.7	37	9079200000	542810000	8260300000	276060000	795820000	2647700000	889540000	1.44435e+09	3	67	18	62	11	91				1045	194;444;714;926;2225;2824;2825;2826;3956;5321;7574;10348;10417;10440;10986;11377;11378;12239	True;True;True;True;True;True;True;True;True;True;True;True;True;True;True;True;True;True
Q72NG2	Q72NG2	13	13	13	sp|Q72NG2|RL4_LEPIC 50S ribosomal protein L4 OS=Leptospira interrogans serogroup Icterohaemorrhagiae serovar copenhageni (strain Fiocruz L1-130) OX=267671 GN=rplD PE=3 SV=1	1	13	13	13	11	12	10	11	12	10	11	12	10	52.1	52.1	52.1	23.326	211	211	0	240.79	48.8	52.1	48.3	4310800000	1485500000	1942500000	882770000	1346200000	1496800000	1481000000	1.44133e+09	3	68	24	16	16	56				323	200;638;639;814;2251;6812;7343;7344;8249;8250;8455;8456;11785	True;True;True;True;True;True;True;True;True;True;True;True;True
Q72NK5	Q72NK5	20	20	20	tr|Q72NK5|Q72NK5_LEPIC Citrate synthase OS=Leptospira interrogans serogroup Icterohaemorrhagiae serovar copenhageni (strain Fiocruz L1-130) OX=267671 GN=gltA PE=3 SV=1	1	20	20	20	16	19	13	16	19	13	16	19	13	61.8	61.8	61.8	48.237	429	429	0	246.97	41	56.6	37.5	6151000000	1357000000	4195500000	598440000	1404900000	1546300000	1338300000	1.42983e+09	3	69	36	55	18	109				355	491;533;1060;2117;2248;2607;3103;3636;4155;4156;4388;4416;6098;6690;7161;7462;7568;8811;9098;11948	True;True;True;True;True;True;True;True;True;True;True;True;True;True;True;True;True;True;True;True
Q72QN8	Q72QN8	15	15	15	tr|Q72QN8|Q72QN8_LEPIC Uncharacterized protein OS=Leptospira interrogans serogroup Icterohaemorrhagiae serovar copenhageni (strain Fiocruz L1-130) OX=267671 GN=LIC_12075 PE=4 SV=1	1	15	15	15	13	15	12	13	15	12	13	15	12	60.6	60.6	60.6	32.961	282	282	0	323.31	60.3	60.6	39.7	4925100000	2130300000	1945100000	849620000	1594700000	1220000000	1457000000	1423900000	3	70	27	30	24	81				685	841;1059;1301;1374;2878;3151;3450;4255;5835;5851;7802;9040;10145;10772;11843	True;True;True;True;True;True;True;True;True;True;True;True;True;True;True
Q72TY5	Q72TY5	11	11	11	tr|Q72TY5|Q72TY5_LEPIC Putative lipoprotein OS=Leptospira interrogans serogroup Icterohaemorrhagiae serovar copenhageni (strain Fiocruz L1-130) OX=267671 GN=LIC_10879 PE=4 SV=1	1	11	11	11	10	8	9	10	8	9	10	8	9	54.7	54.7	54.7	17.955	159	159	0	62.891	37.1	47.8	47.8	2934100000	1328000000	296170000	1309900000	1255000000	1053200000	1890800000	1.39967e+09	3	71	25	11	18	54				1218	906;1184;1185;1534;4331;7892;9968;9969;10177;11068;11578	True;True;True;True;True;True;True;True;True;True;True
Q72RA4	Q72RA4	13	13	13	tr|Q72RA4|Q72RA4_LEPIC Uncharacterized protein OS=Leptospira interrogans serogroup Icterohaemorrhagiae serovar copenhageni (strain Fiocruz L1-130) OX=267671 GN=LIC_11844 PE=4 SV=1	1	13	13	13	13	11	10	13	11	10	13	11	10	47.9	47.9	47.9	35.195	315	315	0	195.14	47.9	47.6	44.1	4309400000	1453600000	1955100000	900650000	1358400000	1385100000	1449000000	1397500000	3	72	25	22	17	64				795	150;449;466;723;970;1679;1837;1991;6764;6765;7670;9014;10765	True;True;True;True;True;True;True;True;True;True;True;True;True
Q72UA5	Q72UA5	15	15	15	sp|Q72UA5|RS7_LEPIC 30S ribosomal protein S7 OS=Leptospira interrogans serogroup Icterohaemorrhagiae serovar copenhageni (strain Fiocruz L1-130) OX=267671 GN=rpsG PE=3 SV=1	1	15	15	15	12	12	13	12	12	13	12	12	13	63.7	63.7	63.7	18.073	157	157	0	120.46	59.2	63.7	59.9	4054200000	2142700000	1073400000	838050000	1677200000	1201700000	1236700000	1.37187e+09	3	73	30	18	21	69				1276	1599;2915;5591;5999;6195;6196;6206;6276;9088;9174;9951;9952;10295;11179;11180	True;True;True;True;True;True;True;True;True;True;True;True;True;True;True
Q72PA2	Q72PA2	19	19	19	sp|Q72PA2|SUCC_LEPIC Succinate--CoA ligase [ADP-forming] subunit beta OS=Leptospira interrogans serogroup Icterohaemorrhagiae serovar copenhageni (strain Fiocruz L1-130) OX=267671 GN=sucC PE=3 SV=1	1	19	19	19	19	14	16	19	14	16	19	14	16	60	60	60	41.89	390	390	0	323.31	60	42.8	53.8	4107000000	1755000000	1321000000	1030900000	1433000000	739760000	1864800000	1.34585e+09	3	74	50	27	29	106				464	628;771;897;1144;1651;2656;3596;4193;4312;4399;4838;6305;8820;8874;10270;10375;10435;10791;11884	True;True;True;True;True;True;True;True;True;True;True;True;True;True;True;True;True;True;True
Q72UI5	Q72UI5	13	13	13	tr|Q72UI5|Q72UI5_LEPIC Uncharacterized protein OS=Leptospira interrogans serogroup Icterohaemorrhagiae serovar copenhageni (strain Fiocruz L1-130) OX=267671 GN=LIC_10672 PE=4 SV=1	1	13	13	13	13	13	12	13	13	12	13	13	12	55.9	55.9	55.9	26.922	229	229	0	277.29	55.9	55.9	55.9	4170200000	1625300000	1713500000	831440000	1483900000	1182600000	1320000000	1.32883e+09	3	75	27	22	22	71				1308	1202;4242;4391;4909;5406;5407;5952;6743;6941;8262;9284;10907;11628	True;True;True;True;True;True;True;True;True;True;True;True;True
Q72SY0	Q72SY0	13	13	13	sp|Q72SY0|ATPG_LEPIC ATP synthase gamma chain OS=Leptospira interrogans serogroup Icterohaemorrhagiae serovar copenhageni (strain Fiocruz L1-130) OX=267671 GN=atpG PE=3 SV=1	1	13	13	13	11	12	10	11	12	10	11	12	10	58	58	58	31.719	286	286	0	230.64	53.5	58	50	5067900000	1328300000	3246300000	493360000	1169900000	1767500000	1033700000	1323700000	3	76	24	33	18	75				1093	366;1569;1730;2229;3715;4907;5445;9230;10564;10797;11400;11456;11520	True;True;True;True;True;True;True;True;True;True;True;True;True
Q72PJ6	Q72PJ6	23	23	23	tr|Q72PJ6|Q72PJ6_LEPIC Dihydrolipoyl dehydrogenase OS=Leptospira interrogans serogroup Icterohaemorrhagiae serovar copenhageni (strain Fiocruz L1-130) OX=267671 GN=lpdA PE=3 SV=1	1	23	23	23	9	21	5	9	21	5	9	21	5	68.3	68.3	68.3	50.216	467	467	0	323.31	29.8	63.2	18.4	11721000000	326110000	11300000000	94847000	418740000	3297100000	187040000	1300960000	3	77	14	81	7	102				509	119;517;685;1199;2570;4192;5400;6684;6952;7790;8072;8863;9132;9193;9363;9709;10133;10479;10485;10739;11005;11006;11093	True;True;True;True;True;True;True;True;True;True;True;True;True;True;True;True;True;True;True;True;True;True;True
Q72RA3	Q72RA3	18	18	18	tr|Q72RA3|Q72RA3_LEPIC Uncharacterized protein OS=Leptospira interrogans serogroup Icterohaemorrhagiae serovar copenhageni (strain Fiocruz L1-130) OX=267671 GN=LIC_11845 PE=4 SV=1	1	18	18	18	15	17	13	15	17	13	15	17	13	58.4	58.4	58.4	35.083	310	310	0	233.36	47.4	56.1	43.5	4276100000	1421200000	2145100000	709760000	1183100000	1300700000	1387300000	1.29037e+09	3	78	31	32	21	84				794	363;658;659;724;2521;2899;3586;4994;5706;5816;5817;6202;9527;9644;10173;10484;11082;11551	True;True;True;True;True;True;True;True;True;True;True;True;True;True;True;True;True;True
Q75FE5	Q75FE5	33	33	33	tr|Q75FE5|Q75FE5_LEPIC Aconitate hydratase OS=Leptospira interrogans serogroup Icterohaemorrhagiae serovar copenhageni (strain Fiocruz L1-130) OX=267671 GN=acnA PE=4 SV=1	1	33	33	33	28	28	21	28	28	21	28	28	21	50.2	50.2	50.2	81.982	757	757	0	323.31	45.8	42	34.9	5577800000	1344200000	3663500000	570130000	1285900000	1140400000	1413700000	1280000000	3	79	59	66	33	158				1603	191;196;286;601;930;2595;3535;3556;3557;3605;3975;4750;5186;6120;6409;7225;7291;7899;8367;8409;8542;8626;8749;9122;9277;10061;10099;10236;10925;10945;11756;12128;12423	True;True;True;True;True;True;True;True;True;True;True;True;True;True;True;True;True;True;True;True;True;True;True;True;True;True;True;True;True;True;True;True;True
Q72T13	Q72T13	7	7	7	tr|Q72T13|Q72T13_LEPIC Uncharacterized protein OS=Leptospira interrogans serogroup Icterohaemorrhagiae serovar copenhageni (strain Fiocruz L1-130) OX=267671 GN=LIC_11209 PE=4 SV=1	1	7	7	7	5	6	6	5	6	6	5	6	6	74.6	74.6	74.6	15.055	134	134	0	127	50	67.9	64.2	2472800000	973220000	412110000	1087500000	570850000	2014700000	1209200000	1.26492e+09	3	80	8	10	10	28				1109	138;610;3027;3111;5209;5563;10786	True;True;True;True;True;True;True
Q72QB4	Q72QB4	21	21	21	tr|Q72QB4|Q72QB4_LEPIC Aminotransferase OS=Leptospira interrogans serogroup Icterohaemorrhagiae serovar copenhageni (strain Fiocruz L1-130) OX=267671 GN=LIC_12198 PE=3 SV=1	1	21	21	21	15	19	15	15	19	15	15	19	15	57.7	57.7	57.7	41.248	366	366	0	276.25	45.4	54.1	47.3	4740400000	1009700000	3014000000	716760000	982130000	1417500000	1363100000	1.25424e+09	3	81	30	57	27	114				633	294;410;411;1081;1710;1816;1817;3238;4518;4878;5724;6265;6266;6442;6443;8222;8623;9075;11240;12005;12310	True;True;True;True;True;True;True;True;True;True;True;True;True;True;True;True;True;True;True;True;True
Q75FT5	Q75FT5	14	14	14	tr|Q75FT5|Q75FT5_LEPIC Uncharacterized protein OS=Leptospira interrogans serogroup Icterohaemorrhagiae serovar copenhageni (strain Fiocruz L1-130) OX=267671 GN=LIC_20096 PE=4 SV=1	1	14	14	14	12	13	11	12	13	11	12	13	11	43.6	43.6	43.6	40.457	365	365	0	279.64	41.4	41.6	39.5	4620600000	1378600000	2572800000	669230000	1209700000	1145900000	1356100000	1.23723e+09	3	82	30	29	20	79				1679	1272;4074;4790;6315;6316;6571;8314;9087;9555;10502;10503;11036;11941;12008	True;True;True;True;True;True;True;True;True;True;True;True;True;True
Q72SY2	Q72SY2	11	11	11	sp|Q72SY2|ATPD_LEPIC ATP synthase subunit delta OS=Leptospira interrogans serogroup Icterohaemorrhagiae serovar copenhageni (strain Fiocruz L1-130) OX=267671 GN=atpH PE=3 SV=1	1	11	11	11	8	9	10	8	9	10	8	9	10	50	50	50	20.751	186	186	0	114.48	40.3	43.5	48.9	3633900000	1511300000	1347400000	775220000	1304400000	1223300000	1111300000	1213000000	3	83	22	24	21	67				1095	3702;4821;5441;6072;7969;8740;9299;9499;9500;10051;11364	True;True;True;True;True;True;True;True;True;True;True
Q72QB3	Q72QB3	21	21	21	tr|Q72QB3|Q72QB3_LEPIC UDP-glucose 4-epimerase OS=Leptospira interrogans serogroup Icterohaemorrhagiae serovar copenhageni (strain Fiocruz L1-130) OX=267671 GN=LIC_12199 PE=4 SV=1	1	21	21	21	15	19	17	15	19	17	15	19	17	65.5	65.5	65.5	36.998	330	330	0	323.31	56.1	56.4	62.7	3880900000	1328600000	1709300000	842970000	1191600000	1094000000	1337400000	1.20767e+09	3	84	37	32	31	100				632	198;199;992;2586;2932;5083;6275;6451;6452;7019;7521;7783;8906;8907;9041;9540;9541;9586;10920;11764;11765	True;True;True;True;True;True;True;True;True;True;True;True;True;True;True;True;True;True;True;True;True
Q75FU8	Q75FU8	24	24	24	sp|Q75FU8|SAHH_LEPIC Adenosylhomocysteinase OS=Leptospira interrogans serogroup Icterohaemorrhagiae serovar copenhageni (strain Fiocruz L1-130) OX=267671 GN=ahcY PE=3 SV=1	1	24	24	24	11	24	9	11	24	9	11	24	9	69	69	69	48.233	436	436	0	323.31	34.9	69	25.5	7663700000	730070000	6657500000	276210000	775830000	2074600000	754160000	1201530000	3	85	34	66	15	115				1686	270;732;1052;1289;1982;2253;2394;2395;3402;3652;3862;4307;8654;8655;8710;9521;9596;10900;10943;11047;11337;11561;11965;12061	True;True;True;True;True;True;True;True;True;True;True;True;True;True;True;True;True;True;True;True;True;True;True;True
Q72SZ8	Q72SZ8	11	11	11	tr|Q72SZ8|Q72SZ8_LEPIC Uncharacterized protein OS=Leptospira interrogans serogroup Icterohaemorrhagiae serovar copenhageni (strain Fiocruz L1-130) OX=267671 GN=LIC_11224 PE=4 SV=1	1	11	11	11	10	11	10	10	11	10	10	11	10	39.2	39.2	39.2	41.796	383	383	0	323.31	33.7	39.2	38.9	4406300000	2318000000	1024500000	1063900000	1664800000	547340000	1389000000	1200380000	3	86	49	21	31	101				1103	709;957;1881;3009;3250;5542;6198;8590;9458;10001;11199	True;True;True;True;True;True;True;True;True;True;True
Q72SM5	Q72SM5	21	21	21	sp|Q72SM5|METK_LEPIC S-adenosylmethionine synthase OS=Leptospira interrogans serogroup Icterohaemorrhagiae serovar copenhageni (strain Fiocruz L1-130) OX=267671 GN=metK PE=3 SV=2	1	21	21	21	16	19	13	16	19	13	16	19	13	57.5	57.5	57.5	42.033	386	386	0	181.92	47.2	50.3	36.8	4768600000	1297800000	2787700000	683130000	1075200000	1122700000	1309900000	1.16927e+09	3	87	44	46	27	117				1048	900;1017;2443;3708;3942;4158;4443;4886;5451;5943;5975;8539;8767;9844;9845;10904;10984;11299;12088;12089;12368	True;True;True;True;True;True;True;True;True;True;True;True;True;True;True;True;True;True;True;True;True
Q72M00	Q72M00	20	20	20	sp|Q72M00|ILVC_LEPIC Ketol-acid reductoisomerase (NADP(+)) OS=Leptospira interrogans serogroup Icterohaemorrhagiae serovar copenhageni (strain Fiocruz L1-130) OX=267671 GN=ilvC PE=3 SV=2	1	20	20	20	16	18	15	16	18	15	16	18	15	57.4	57.4	57.4	36.478	333	333	0	184.07	54.4	55	51.1	3686700000	1069400000	1821300000	796030000	1002900000	1198600000	1290800000	1164100000	3	88	29	32	24	85				125	80;81;265;307;1102;1103;2514;2554;2699;3150;3351;5916;6824;7699;7700;7863;9184;10347;11259;11900	True;True;True;True;True;True;True;True;True;True;True;True;True;True;True;True;True;True;True;True
Q72M76	Q72M76	30	30	30	tr|Q72M76|Q72M76_LEPIC Uncharacterized protein OS=Leptospira interrogans serogroup Icterohaemorrhagiae serovar copenhageni (strain Fiocruz L1-130) OX=267671 GN=LIC_13314 PE=4 SV=1	1	30	30	30	28	29	18	28	29	18	28	29	18	45.3	45.3	45.3	75.979	675	675	0	257.51	45.2	43.1	28.9	4537200000	1337600000	2837500000	362230000	1454500000	946820000	963010000	1.12144e+09	3	89	62	58	21	141				161	623;1140;1141;1617;1618;2086;2512;2513;2914;3165;3731;3858;3898;3963;4227;4228;4601;5285;5422;5698;5863;5951;6004;8118;8155;8502;9474;9699;11122;11185	True;True;True;True;True;True;True;True;True;True;True;True;True;True;True;True;True;True;True;True;True;True;True;True;True;True;True;True;True;True
Q72VD7	Q72VD7	8	8	8	tr|Q72VD7|Q72VD7_LEPIC Electron transport flavoprotein beta subunit OS=Leptospira interrogans serogroup Icterohaemorrhagiae serovar copenhageni (strain Fiocruz L1-130) OX=267671 GN=etfB2 PE=4 SV=1	1	8	8	8	8	8	7	8	8	7	8	8	7	41.1	41.1	41.1	27.068	253	253	0	200.02	41.1	41.1	32.8	3243600000	1466300000	1006800000	770430000	1071800000	850160000	1364600000	1095520000	3	90	26	18	20	64				1432	160;2078;2517;4157;8977;10108;11016;11936	True;True;True;True;True;True;True;True
Q72NX7	Q72NX7	31	31	31	sp|Q72NX7|PNP_LEPIC Polyribonucleotide nucleotidyltransferase OS=Leptospira interrogans serogroup Icterohaemorrhagiae serovar copenhageni (strain Fiocruz L1-130) OX=267671 GN=pnp PE=3 SV=1	1	31	31	31	21	30	11	21	30	11	21	30	11	50	50	50	76.295	698	698	0	323.31	37.4	48.6	21.6	6789200000	765950000	5750100000	273150000	984250000	1589700000	695420000	1089790000	3	91	36	85	11	132				409	713;878;1446;1591;1878;1958;1997;2584;2585;2865;3093;3661;3891;3900;4174;4175;4280;4673;5933;7480;7813;7826;9380;9571;10327;11533;11636;11735;11738;12024;12073	True;True;True;True;True;True;True;True;True;True;True;True;True;True;True;True;True;True;True;True;True;True;True;True;True;True;True;True;True;True;True
Q72W91	Q72W91	24	24	24	tr|Q72W91|Q72W91_LEPIC Proton-translocating transhydrogenase, subunit alpha part 1 OS=Leptospira interrogans serogroup Icterohaemorrhagiae serovar copenhageni (strain Fiocruz L1-130) OX=267671 GN=pntA PE=4 SV=1	1	24	24	24	18	22	15	18	22	15	18	22	15	64.3	64.3	64.3	41.418	389	389	0	301.12	59.9	63.8	45.5	4880400000	1054400000	3438500000	387470000	1146800000	1165600000	955030000	1.08914e+09	3	92	35	59	20	114				1567	106;107;645;666;811;2800;3222;3223;3306;4195;4660;5815;5971;6216;6613;7388;7706;7744;8135;8510;9096;9763;11705;11706	True;True;True;True;True;True;True;True;True;True;True;True;True;True;True;True;True;True;True;True;True;True;True;True
Q72PJ7	Q72PJ7	38	38	38	sp|Q72PJ7|ODO1_LEPIC 2-oxoglutarate dehydrogenase E1 component OS=Leptospira interrogans serogroup Icterohaemorrhagiae serovar copenhageni (strain Fiocruz L1-130) OX=267671 GN=sucA PE=3 SV=1	1	38	38	38	22	36	13	22	36	13	22	36	13	52.6	52.6	52.6	103.92	920	920	0	323.31	34.8	50.9	20.5	6202200000	733520000	5159200000	309450000	787150000	1492900000	983260000	1087770000	3	93	32	85	15	132				510	1018;1410;2243;3083;3152;3154;4119;4468;5334;5426;5833;6103;6151;6297;6430;6644;6701;6704;6899;7055;7135;7290;7303;7449;7643;8024;8743;9097;9116;9234;9934;10129;11027;11087;11870;11907;12167;12199	True;True;True;True;True;True;True;True;True;True;True;True;True;True;True;True;True;True;True;True;True;True;True;True;True;True;True;True;True;True;True;True;True;True;True;True;True;True
Q72NL3	Q72NL3	8	8	8	tr|Q72NL3|Q72NL3_LEPIC Uncharacterized protein OS=Leptospira interrogans serogroup Icterohaemorrhagiae serovar copenhageni (strain Fiocruz L1-130) OX=267671 GN=LIC_12821 PE=4 SV=1	1	8	8	8	8	7	8	8	7	8	8	7	8	69.2	69.2	69.2	15.851	146	146	0	105.31	69.2	63.7	69.2	1900500000	823690000	432280000	644480000	668300000	1492600000	1099800000	1086900000	3	94	23	15	20	58				357	909;1233;1234;8431;9690;10591;10624;11515	True;True;True;True;True;True;True;True
Q72RA9	Q72RA9	10	10	10	tr|Q72RA9|Q72RA9_LEPIC Peptidyl-prolyl cis-trans isomerase OS=Leptospira interrogans serogroup Icterohaemorrhagiae serovar copenhageni (strain Fiocruz L1-130) OX=267671 GN=ppiB PE=3 SV=1	1	10	10	10	10	8	7	10	8	7	10	8	7	33.7	33.7	33.7	32.428	291	291	0	64.559	33.7	28.2	23.4	3142700000	1685000000	737900000	719730000	1223700000	833580000	1099400000	1.05223e+09	3	95	20	17	14	51				797	248;2735;6079;7347;10322;10832;11360;11424;11775;12357	True;True;True;True;True;True;True;True;True;True
Q72R96	Q72R96	19	19	19	tr|Q72R96|Q72R96_LEPIC O-acetylhomoserine (Thiol) lyase OS=Leptospira interrogans serogroup Icterohaemorrhagiae serovar copenhageni (strain Fiocruz L1-130) OX=267671 GN=LIC_11852 PE=3 SV=1	1	19	19	19	18	17	11	18	17	11	18	17	11	56.9	56.9	56.9	47.468	434	434	0	240.74	55.8	50.9	35.3	4495000000	1421000000	2880500000	193490000	1453300000	1105900000	508260000	1.02249e+09	3	96	45	43	14	102				789	229;821;1302;1311;2763;2877;2986;3079;3251;4238;5199;5901;6444;6558;8001;9716;11226;11612;11707	True;True;True;True;True;True;True;True;True;True;True;True;True;True;True;True;True;True;True
Q72QV6	Q72QV6	22	22	22	tr|Q72QV6|Q72QV6_LEPIC Succinate dehydrogenase flavoprotein subunit OS=Leptospira interrogans serogroup Icterohaemorrhagiae serovar copenhageni (strain Fiocruz L1-130) OX=267671 GN=sdhA PE=4 SV=1	1	22	22	22	21	18	12	21	18	12	21	18	12	47.6	47.6	47.6	70.442	637	637	0	323.31	45.8	43.2	31.9	4859800000	957270000	3381100000	521440000	1062800000	945980000	999890000	1002890000	3	97	40	42	24	106				710	315;1394;1739;2082;3064;3299;3888;5413;6267;6301;7338;7393;8308;8584;8776;9017;9360;10180;10199;10905;12065;12066	True;True;True;True;True;True;True;True;True;True;True;True;True;True;True;True;True;True;True;True;True;True
Q75FH3	Q75FH3	10	10	10	tr|Q75FH3|Q75FH3_LEPIC ExbB OS=Leptospira interrogans serogroup Icterohaemorrhagiae serovar copenhageni (strain Fiocruz L1-130) OX=267671 GN=exbB PE=3 SV=1	1	10	10	10	8	7	7	8	7	7	8	7	7	58.3	58.3	58.3	22.191	204	204	0	221.95	53.4	56.4	53.4	2985500000	1400100000	1008800000	576570000	1073500000	866140000	1056600000	9.98747e+08	3	98	17	14	13	44				1618	230;1777;3170;6890;8446;8447;9498;9569;9570;11303	True;True;True;True;True;True;True;True;True;True
Q72NG4	Q72NG4	16	16	16	sp|Q72NG4|RL2_LEPIC 50S ribosomal protein L2 OS=Leptospira interrogans serogroup Icterohaemorrhagiae serovar copenhageni (strain Fiocruz L1-130) OX=267671 GN=rplB PE=3 SV=1	1	16	16	16	14	13	16	14	13	16	14	13	16	57.3	57.3	57.3	30.65	279	279	0	103.36	49.5	48	57.3	3649300000	942890000	1951800000	754590000	758580000	1057600000	1165300000	9.93827e+08	3	99	39	46	26	111				325	604;1056;1057;1082;4047;4234;4714;5322;5810;7195;9198;9636;9940;10085;10706;11157	True;True;True;True;True;True;True;True;True;True;True;True;True;True;True;True
Q72R22	Q72R22	13	13	13	tr|Q72R22|Q72R22_LEPIC Short-chain dehydrogenase OS=Leptospira interrogans serogroup Icterohaemorrhagiae serovar copenhageni (strain Fiocruz L1-130) OX=267671 GN=LIC_11929 PE=4 SV=1	1	13	13	13	10	12	11	10	12	11	10	12	11	69.4	69.4	69.4	28.321	258	258	0	177.76	54.3	60.1	57.4	3158900000	1129800000	1408500000	620540000	984720000	961070000	1024900000	990230000	3	100	30	28	23	81				748	8;280;1138;2102;2284;3717;4129;4816;4889;7348;7738;9522;11930	True;True;True;True;True;True;True;True;True;True;True;True;True
Q72VT0	Q72VT0	27	27	27	sp|Q72VT0|PCKA_LEPIC Phosphoenolpyruvate carboxykinase (ATP) OS=Leptospira interrogans serogroup Icterohaemorrhagiae serovar copenhageni (strain Fiocruz L1-130) OX=267671 GN=pckA PE=3 SV=1	1	27	27	27	19	26	16	19	26	16	19	26	16	52.5	52.5	52.5	59.174	530	530	0	323.31	42.6	52.5	37	4331600000	1089000000	2850000000	392550000	918970000	1215600000	822240000	9.85603e+08	3	101	43	64	20	127				1496	879;880;950;1000;1708;2137;2138;3595;4367;4793;5627;5826;5974;6043;6099;7293;7579;7751;8997;9302;10181;10374;10410;11298;11646;11647;11712	True;True;True;True;True;True;True;True;True;True;True;True;True;True;True;True;True;True;True;True;True;True;True;True;True;True;True
Q72PA1	Q72PA1	11	11	11	tr|Q72PA1|Q72PA1_LEPIC Succinate--CoA ligase [ADP-forming] subunit alpha OS=Leptospira interrogans serogroup Icterohaemorrhagiae serovar copenhageni (strain Fiocruz L1-130) OX=267671 GN=sucD PE=3 SV=1	1	11	11	11	11	10	9	11	10	9	11	10	9	49.1	49.1	49.1	30.193	291	291	0	162.6	49.1	47.8	44.7	3072000000	1318800000	939770000	813390000	993820000	678820000	1194900000	9.55847e+08	3	102	30	19	25	74				463	816;1884;3677;6653;6985;7460;7657;9465;11846;11915;11916	True;True;True;True;True;True;True;True;True;True;True
Q72RG3	Q72RG3	20	20	20	tr|Q72RG3|Q72RG3_LEPIC Uncharacterized protein OS=Leptospira interrogans serogroup Icterohaemorrhagiae serovar copenhageni (strain Fiocruz L1-130) OX=267671 GN=LIC_11782 PE=4 SV=1	1	20	20	20	17	15	18	17	15	18	17	15	18	60.9	60.9	60.9	39.757	348	348	0	227.09	49.4	46.3	56.3	3141800000	1504500000	720260000	917050000	1116400000	428540000	1299000000	947980000	3	103	33	25	32	90				831	139;140;843;1335;1552;2170;2199;2515;3280;8282;8384;8593;11135;11261;11354;11402;11474;11761;11762;12158	True;True;True;True;True;True;True;True;True;True;True;True;True;True;True;True;True;True;True;True
Q72M90	Q72M90	19	19	19	tr|Q72M90|Q72M90_LEPIC 3-hydroxyacyl-CoA dehydrogenase OS=Leptospira interrogans serogroup Icterohaemorrhagiae serovar copenhageni (strain Fiocruz L1-130) OX=267671 GN=fadB PE=4 SV=1	1	19	19	19	17	19	15	17	19	15	17	19	15	56.9	56.9	56.9	47.837	436	436	0	231.84	51.1	56.9	42.2	3715500000	992630000	2256700000	466130000	970080000	909590000	952140000	9.43937e+08	3	104	42	57	24	123				167	406;434;574;828;829;840;2236;2751;3452;3517;4267;4680;5448;6790;7528;7681;7765;8840;9137	True;True;True;True;True;True;True;True;True;True;True;True;True;True;True;True;True;True;True
Q72UF7	Q72UF7	14	14	14	tr|Q72UF7|Q72UF7_LEPIC 3-oxoacyl-[acyl-carrier-protein] reductase oxidoreductase OS=Leptospira interrogans serogroup Icterohaemorrhagiae serovar copenhageni (strain Fiocruz L1-130) OX=267671 GN=LIC_10700 PE=4 SV=1	1	14	14	14	13	13	12	13	13	12	13	13	12	63.7	63.7	63.7	27.699	259	259	0	310.17	61	60.6	60.6	3112400000	1022300000	1655400000	434740000	908640000	1158800000	756580000	941340000	3	105	21	23	18	62				1297	298;1835;1836;2340;2794;2846;4014;5687;6084;6408;7362;8514;9138;10480	True;True;True;True;True;True;True;True;True;True;True;True;True;True
Q72TP7	Q72TP7	14	14	14	tr|Q72TP7|Q72TP7_LEPIC Acyl-CoA dehydrogenase OS=Leptospira interrogans serogroup Icterohaemorrhagiae serovar copenhageni (strain Fiocruz L1-130) OX=267671 GN=LIC_10970 PE=3 SV=1	1	14	14	14	14	13	8	14	13	8	14	13	8	45.9	45.9	45.9	46.34	418	418	0	233.68	45.9	41.9	30.4	3643400000	1027300000	2114000000	502130000	886260000	834400000	1086100000	9.35587e+08	3	106	38	34	23	95				1196	890;2046;2144;2288;2289;4037;4946;5526;5873;7932;8652;8779;8989;11973	True;True;True;True;True;True;True;True;True;True;True;True;True;True
Q72MX9	Q72MX9	2	2	2	tr|Q72MX9|Q72MX9_LEPIC LipL36 OS=Leptospira interrogans serogroup Icterohaemorrhagiae serovar copenhageni (strain Fiocruz L1-130) OX=267671 GN=lipL36 PE=4 SV=1	1	2	2	2	2	1	2	2	1	2	2	1	2	5.5	5.5	5.5	37.62	366	366	0	8.8651	5.5	3.3	5.5	2550500000	1299700000	819300000	431400000	1169200000		698060000	933630000	2	107	3	2	2	7				265	6786;11968	True;True
Q72NH3	Q72NH3	12	12	12	sp|Q72NH3|RL5_LEPIC 50S ribosomal protein L5 OS=Leptospira interrogans serogroup Icterohaemorrhagiae serovar copenhageni (strain Fiocruz L1-130) OX=267671 GN=rplE PE=3 SV=1	1	12	12	12	9	10	11	9	10	11	9	10	11	67.6	67.6	67.6	20.62	182	182	0	142.21	57.7	58.8	67	2772600000	925530000	1056800000	790340000	904090000	829140000	1035700000	9.22977e+08	3	108	21	16	22	59				334	455;2054;2055;2342;3173;3383;3847;5261;5679;7492;9748;11004	True;True;True;True;True;True;True;True;True;True;True;True
Q72PC7	Q72PC7	14	14	14	tr|Q72PC7|Q72PC7_LEPIC DNA binding protein OS=Leptospira interrogans serogroup Icterohaemorrhagiae serovar copenhageni (strain Fiocruz L1-130) OX=267671 GN=LIC_12544 PE=4 SV=1	1	14	14	14	14	13	12	14	13	12	14	13	12	43.7	43.7	43.7	41.529	371	371	0	177.15	43.7	41.2	39.9	3075200000	1202900000	1394400000	477900000	949480000	880470000	916400000	915450000	3	109	37	27	24	88				475	3499;3785;4039;4471;4873;5142;5143;6022;6441;6565;8565;9333;10684;11500	True;True;True;True;True;True;True;True;True;True;True;True;True;True
Q72PL1	Q72PL1	7	7	7	tr|Q72PL1|Q72PL1_LEPIC Uncharacterized protein OS=Leptospira interrogans serogroup Icterohaemorrhagiae serovar copenhageni (strain Fiocruz L1-130) OX=267671 GN=LIC_12460 PE=4 SV=1	1	7	7	7	5	6	5	5	6	5	5	6	5	42.5	42.5	42.5	23.671	212	212	0	157.76	35.8	42.5	34.9	2980800000	1560600000	862520000	557760000	1094100000	689740000	940950000	9.08263e+08	3	110	16	13	11	40				517	162;469;5246;6438;7730;10778;10779	True;True;True;True;True;True;True
Q72NH6	Q72NH6	11	11	11	sp|Q72NH6|RL6_LEPIC 50S ribosomal protein L6 OS=Leptospira interrogans serogroup Icterohaemorrhagiae serovar copenhageni (strain Fiocruz L1-130) OX=267671 GN=rplF PE=3 SV=1	1	11	11	11	9	10	8	9	10	8	9	10	8	60.3	60.3	60.3	19.782	179	179	0	149.36	52	55.9	45.3	2703400000	921980000	1062200000	719170000	826960000	908750000	987280000	9.07663e+08	3	111	26	15	21	62				337	144;523;3859;4445;8159;8859;9045;11356;11660;11774;11990	True;True;True;True;True;True;True;True;True;True;True
Q72LW5	Q72LW5	8	8	8	tr|Q72LW5|Q72LW5_LEPIC Uncharacterized protein OS=Leptospira interrogans serogroup Icterohaemorrhagiae serovar copenhageni (strain Fiocruz L1-130) OX=267671 GN=LIC_13428 PE=4 SV=1	1	8	8	8	2	8	1	2	8	1	2	8	1	23.4	23.4	23.4	54.616	471	471	0	35.68	4	23.4	1.9	3186500000	827300000	1497300000	861860000	1031500000	767470000		899485000	2	112	3	20	4	27				100	391;2573;3808;4091;5609;7314;8161;12240	True;True;True;True;True;True;True;True
Q72QV5	Q72QV5	7	7	7	tr|Q72QV5|Q72QV5_LEPIC Succinate dehydrogenase iron-sulfur subunit OS=Leptospira interrogans serogroup Icterohaemorrhagiae serovar copenhageni (strain Fiocruz L1-130) OX=267671 GN=sdhB PE=4 SV=1	1	7	7	7	7	7	7	7	7	7	7	7	7	39.1	39.1	39.1	26.649	243	243	0	229.64	39.1	39.1	39.1	2998200000	973820000	1309700000	714640000	796710000	845630000	1037000000	8.93113e+08	3	113	24	25	24	73				709	1053;1139;3386;4862;5570;7878;9366	True;True;True;True;True;True;True
Q72UC6	Q72UC6	17	17	17	sp|Q72UC6|AMPA_LEPIC Probable cytosol aminopeptidase OS=Leptospira interrogans serogroup Icterohaemorrhagiae serovar copenhageni (strain Fiocruz L1-130) OX=267671 GN=pepA PE=3 SV=1	1	17	17	17	14	14	11	14	14	11	14	14	11	40.4	40.4	40.4	54.048	495	495	0	133.34	34.1	31.5	26.3	3489500000	1174900000	2104300000	210320000	1155000000	980500000	499230000	8.78243e+08	3	114	28	35	15	78				1288	3144;3221;4003;4176;4723;4895;5378;5603;6245;7039;7474;7475;7656;7683;9258;10709;11919	True;True;True;True;True;True;True;True;True;True;True;True;True;True;True;True;True
Q75FY7	Q75FY7	36	36	36	tr|Q75FY7|Q75FY7_LEPIC HtpG OS=Leptospira interrogans serogroup Icterohaemorrhagiae serovar copenhageni (strain Fiocruz L1-130) OX=267671 GN=htpG PE=4 SV=1	1	36	36	36	27	31	11	27	31	11	27	31	11	59.8	59.8	59.8	69.752	607	607	0	286.34	45.8	55.4	23.7	5012500000	629280000	4173700000	209570000	677050000	1213900000	653630000	8.48193e+08	3	115	41	61	11	113				1706	99;100;168;187;1912;2228;3976;4137;4302;4400;4401;4430;4567;4568;5154;5538;5539;5585;6124;6463;6872;7092;7218;7540;8044;8550;8950;9185;9821;10044;10860;11144;12026;12138;12193;12194	True;True;True;True;True;True;True;True;True;True;True;True;True;True;True;True;True;True;True;True;True;True;True;True;True;True;True;True;True;True;True;True;True;True;True;True
Q72QS7	Q72QS7	21	21	21	tr|Q72QS7|Q72QS7_LEPIC Catalase OS=Leptospira interrogans serogroup Icterohaemorrhagiae serovar copenhageni (strain Fiocruz L1-130) OX=267671 GN=katE PE=3 SV=1	1	21	21	21	16	17	14	16	17	14	16	17	14	49.1	49.1	49.1	54.676	481	481	0	135.94	41.6	40.1	38	3334000000	862120000	2085100000	386760000	746050000	841640000	906980000	8.31557e+08	3	116	43	49	30	122				695	680;1217;1351;1362;2712;3072;3283;3302;3634;3706;3866;6534;6657;8562;8625;8954;9026;10545;11192;12224;12318	True;True;True;True;True;True;True;True;True;True;True;True;True;True;True;True;True;True;True;True;True
Q72NG7	Q72NG7	9	9	9	sp|Q72NG7|RS3_LEPIC 30S ribosomal protein S3 OS=Leptospira interrogans serogroup Icterohaemorrhagiae serovar copenhageni (strain Fiocruz L1-130) OX=267671 GN=rpsC PE=3 SV=1	1	9	9	9	8	7	8	8	7	8	8	7	8	45.3	45.3	45.3	25.672	225	225	0	117.3	45.3	41.8	37.8	2732400000	770420000	1458500000	503430000	663580000	784150000	920860000	789530000	3	117	18	20	13	51				328	3071;4057;4058;5269;6131;10569;10757;11547;11867	True;True;True;True;True;True;True;True;True
Q75FJ7	Q75FJ7	10	10	10	tr|Q75FJ7|Q75FJ7_LEPIC Uncharacterized protein OS=Leptospira interrogans serogroup Icterohaemorrhagiae serovar copenhageni (strain Fiocruz L1-130) OX=267671 GN=LIC_20185 PE=4 SV=1	1	10	10	10	6	7	9	6	7	9	6	7	9	52.8	52.8	52.8	26.205	233	233	0	103.47	38.6	41.6	52.8	1400000000	582940000	220930000	596150000	488170000	1107400000	771660000	7.89077e+08	3	118	17	9	15	41				1635	412;2417;3393;4301;5978;7137;7749;7819;7970;10430	True;True;True;True;True;True;True;True;True;True
Q72LQ9	Q72LQ9	18	18	18	tr|Q72LQ9|Q72LQ9_LEPIC Branched-chain-amino-acid aminotransferase OS=Leptospira interrogans serogroup Icterohaemorrhagiae serovar copenhageni (strain Fiocruz L1-130) OX=267671 GN=ilvE PE=3 SV=1	1	18	18	18	10	18	7	10	18	7	10	18	7	54.4	54.4	54.4	36.272	318	318	0	304.02	39	54.4	29.2	3065800000	348790000	2530800000	186230000	393180000	1560500000	407250000	7.86977e+08	3	119	10	27	7	44				72	1147;1437;2860;2861;3492;3493;4106;4263;4882;4954;5386;5387;5496;6080;9032;9989;10571;11659	True;True;True;True;True;True;True;True;True;True;True;True;True;True;True;True;True;True
Q72R50	Q72R50	12	12	12	tr|Q72R50|Q72R50_LEPIC Pyruvate dehydrogenase beta2 subunit protein OS=Leptospira interrogans serogroup Icterohaemorrhagiae serovar copenhageni (strain Fiocruz L1-130) OX=267671 GN=acoB PE=4 SV=1	1	12	12	12	9	12	8	9	12	8	9	12	8	49.7	49.7	49.7	35.744	324	324	0	164.98	34.9	49.7	37.3	3148800000	311750000	2665600000	171420000	331430000	1563500000	345660000	7.46863e+08	3	120	9	32	9	50				762	528;1883;3432;5593;6282;7762;8407;9550;9551;10088;11251;11694	True;True;True;True;True;True;True;True;True;True;True;True
Q72NN7	Q72NN7	25	25	25	tr|Q72NN7|Q72NN7_LEPIC Acetyl-CoA acetyltransferase OS=Leptospira interrogans serogroup Icterohaemorrhagiae serovar copenhageni (strain Fiocruz L1-130) OX=267671 GN=LIC_12795 PE=3 SV=1	1	25	25	25	16	22	13	16	22	13	16	22	13	67.1	67.1	67.1	47.28	441	441	0	203.24	43.8	55.6	38.8	3691400000	1114300000	2256000000	321010000	768120000	792820000	675030000	7.45323e+08	3	121	49	51	24	124				366	428;494;515;583;1868;2142;4023;5242;5351;5611;5676;6060;6303;6716;6717;6883;6998;7615;9084;9165;9256;9484;10626;11250;12402	True;True;True;True;True;True;True;True;True;True;True;True;True;True;True;True;True;True;True;True;True;True;True;True;True
Q72ME4	Q72ME4	22	22	22	tr|Q72ME4|Q72ME4_LEPIC Isocitrate dehydrogenase [NADP] OS=Leptospira interrogans serogroup Icterohaemorrhagiae serovar copenhageni (strain Fiocruz L1-130) OX=267671 GN=icdA PE=3 SV=1	1	22	22	22	17	22	15	17	22	15	17	22	15	59.5	59.5	59.5	44.762	398	398	0	155.33	48	59.5	47.7	3805100000	774960000	2809200000	220870000	709460000	808930000	648190000	7.22193e+08	3	122	44	71	17	132				187	261;346;453;500;799;891;1291;1439;2778;3395;4120;4121;4412;9047;9523;9536;10644;11079;11080;11081;11759;12358	True;True;True;True;True;True;True;True;True;True;True;True;True;True;True;True;True;True;True;True;True;True
Q72S00	Q72S00	47	47	47	sp|Q72S00|NRDJ_LEPIC Vitamin B12-dependent ribonucleotide reductase OS=Leptospira interrogans serogroup Icterohaemorrhagiae serovar copenhageni (strain Fiocruz L1-130) OX=267671 GN=nrdJ PE=3 SV=2	1	47	47	47	14	47	7	14	47	7	14	47	7	44.3	44.3	44.3	133.92	1201	1201	0	323.31	15.3	44.3	7.7	5805200000	124810000	5623500000	56832000	157290000	1855300000	150520000	7.21037e+08	3	123	16	107	7	130				938	44;1361;1630;1944;1945;2069;2088;2482;2522;2766;2832;3040;3067;3486;3549;4099;4855;4856;5187;5886;6045;6208;6233;6306;6309;6511;7326;7400;7807;7825;7890;9817;9878;10263;10390;10391;10956;11044;11112;11419;11420;11607;12034;12035;12103;12143;12144	True;True;True;True;True;True;True;True;True;True;True;True;True;True;True;True;True;True;True;True;True;True;True;True;True;True;True;True;True;True;True;True;True;True;True;True;True;True;True;True;True;True;True;True;True;True;True
Q72S95	Q72S95	21	21	21	tr|Q72S95|Q72S95_LEPIC Uncharacterized protein OS=Leptospira interrogans serogroup Icterohaemorrhagiae serovar copenhageni (strain Fiocruz L1-130) OX=267671 GN=LIC_11489 PE=4 SV=1	1	21	21	21	18	15	13	18	15	13	18	15	13	47.7	47.7	47.7	50.307	444	444	0	238.84	40.3	39	31.1	2510700000	749660000	1277200000	483860000	742530000	505410000	914440000	7.20793e+08	3	124	35	31	19	85				980	741;1373;1612;1648;1705;2030;4345;4346;4666;5240;5715;7880;7881;8050;8443;8489;8790;9353;9724;10126;10402	True;True;True;True;True;True;True;True;True;True;True;True;True;True;True;True;True;True;True;True;True
Q72N50	Q72N50	6	6	6	tr|Q72N50|Q72N50_LEPIC Lipase OS=Leptospira interrogans serogroup Icterohaemorrhagiae serovar copenhageni (strain Fiocruz L1-130) OX=267671 GN=LIC_12988 PE=4 SV=1	1	6	6	6	6	4	4	6	4	4	6	4	4	34	34	34	32.461	306	306	0	204.3	34	19.6	19.6	3082100000	1283900000	1603300000	194950000	1041000000	850460000	267030000	7.19497e+08	3	125	18	22	14	54				286	3527;7037;8355;10716;11230;12303	True;True;True;True;True;True
Q72QB7	Q72QB7	14	14	14	tr|Q72QB7|Q72QB7_LEPIC Transketolase OS=Leptospira interrogans serogroup Icterohaemorrhagiae serovar copenhageni (strain Fiocruz L1-130) OX=267671 GN=LIC_12195 PE=4 SV=1	1	14	14	14	11	12	8	11	12	8	11	12	8	57	57	57	29.4	265	265	0	89.755	51.7	41.5	32.1	2309900000	929870000	1001600000	378440000	792880000	679150000	653900000	7.08643e+08	3	126	19	21	13	53				636	1493;1494;3553;3555;4243;5307;6053;6835;7233;9054;9358;10214;10444;11503	True;True;True;True;True;True;True;True;True;True;True;True;True;True
Q72SU9	Q72SU9	16	16	16	tr|Q72SU9|Q72SU9_LEPIC Uncharacterized protein OS=Leptospira interrogans serogroup Icterohaemorrhagiae serovar copenhageni (strain Fiocruz L1-130) OX=267671 GN=LIC_11274 PE=4 SV=1	1	16	16	16	13	14	10	13	14	10	13	14	10	42.5	42.5	42.5	43.248	369	369	0	182.98	40.4	30.1	31.4	2545000000	1122900000	1213500000	208580000	1053400000	548320000	521650000	707790000	3	127	32	27	16	75				1078	283;341;963;1013;2967;4491;5742;6177;6893;7570;7804;8248;8266;9172;11076;12342	True;True;True;True;True;True;True;True;True;True;True;True;True;True;True;True
Q72QA1	Q72QA1	9	9	9	sp|Q72QA1|HSP15_LEPIC Probable 15 kDa heat shock protein OS=Leptospira interrogans serogroup Icterohaemorrhagiae serovar copenhageni (strain Fiocruz L1-130) OX=267671 GN=hsp15 PE=3 SV=1	1	9	9	9	8	8	6	8	8	6	8	8	6	59.2	59.2	59.2	15	130	130	0	164.96	59.2	54.6	48.5	1239400000	577920000	233780000	427720000	483440000	1016100000	617940000	7.05827e+08	3	128	16	14	11	41				625	1133;1370;1512;1513;8026;10242;10243;10726;11001	True;True;True;True;True;True;True;True;True
Q72RQ1	Q72RQ1	7	7	7	tr|Q72RQ1|Q72RQ1_LEPIC Uncharacterized protein OS=Leptospira interrogans serogroup Icterohaemorrhagiae serovar copenhageni (strain Fiocruz L1-130) OX=267671 GN=LIC_11693 PE=4 SV=1	1	7	7	7	6	7	6	6	7	6	6	7	6	37.3	37.3	37.3	18.698	166	166	0	60.108	36.7	37.3	36.7	1517500000	749210000	213290000	554960000	656250000	557990000	891010000	701750000	3	129	14	11	8	33				878	350;2582;2745;2746;5575;5887;11129	True;True;True;True;True;True;True
P61540	P61540	28	28	28	sp|P61540|RPOD_LEPIC RNA polymerase sigma factor RpoD OS=Leptospira interrogans serogroup Icterohaemorrhagiae serovar copenhageni (strain Fiocruz L1-130) OX=267671 GN=rpoD PE=3 SV=1	1	28	28	28	16	26	13	16	26	13	16	26	13	49.9	49.9	49.9	67.872	585	585	0	190.76	33.8	45.3	29.7	3400900000	675150000	2486100000	239580000	774020000	658700000	639320000	690680000	3	130	29	48	21	98				43	599;2079;2415;2416;2847;3176;3798;4371;4374;4801;4896;6399;6567;6568;6693;7525;7637;7641;7664;7845;7846;8090;8461;9119;9120;11460;11597;11677	True;True;True;True;True;True;True;True;True;True;True;True;True;True;True;True;True;True;True;True;True;True;True;True;True;True;True;True
Q72VM5	Q72VM5	27	27	27	sp|Q72VM5|EFG_LEPIC Elongation factor G OS=Leptospira interrogans serogroup Icterohaemorrhagiae serovar copenhageni (strain Fiocruz L1-130) OX=267671 GN=fusA PE=3 SV=1	1	27	27	27	19	22	10	19	22	10	19	22	10	46.7	46.7	46.7	79	706	706	0	323.31	33	39.2	18	3771600000	715770000	2803800000	252020000	691390000	736560000	641330000	689760000	3	131	39	56	10	105				1469	127;618;1671;2009;2618;2626;3197;3664;3669;3797;3799;3924;4216;5016;6874;6909;7820;8043;8060;9920;10248;10310;10929;11094;11682;11792;12141	True;True;True;True;True;True;True;True;True;True;True;True;True;True;True;True;True;True;True;True;True;True;True;True;True;True;True
Q72VA5	Q72VA5	19	19	19	tr|Q72VA5|Q72VA5_LEPIC Acetyl-CoA acetyltransferase OS=Leptospira interrogans serogroup Icterohaemorrhagiae serovar copenhageni (strain Fiocruz L1-130) OX=267671 GN=phbA PE=3 SV=1	1	19	19	19	11	19	9	11	19	9	11	19	9	76.3	76.3	76.3	41.046	393	393	0	299.59	40.5	76.3	32.1	3589600000	429710000	2884900000	274910000	491660000	875370000	699100000	688710000	3	132	17	48	12	77				1417	1282;1844;2140;3329;5769;6006;6157;6388;6858;7257;7618;7659;7660;8722;10290;10318;10627;11739;12142	True;True;True;True;True;True;True;True;True;True;True;True;True;True;True;True;True;True;True
Q72QY6	Q72QY6	12	12	12	tr|Q72QY6|Q72QY6_LEPIC Uncharacterized protein OS=Leptospira interrogans serogroup Icterohaemorrhagiae serovar copenhageni (strain Fiocruz L1-130) OX=267671 GN=LIC_11971 PE=4 SV=1	1	12	12	12	8	11	8	8	11	8	8	11	8	59.5	59.5	59.5	21.142	190	190	0	323.31	53.7	55.8	55.3	2464500000	326940000	2009200000	128340000	373640000	1469800000	178660000	6.74033e+08	3	133	11	20	14	45				729	590;981;5439;5487;5828;5829;6220;7607;10157;10675;11265;11266	True;True;True;True;True;True;True;True;True;True;True;True
Q72Q50	Q72Q50	15	15	15	tr|Q72Q50|Q72Q50_LEPIC Uncharacterized protein OS=Leptospira interrogans serogroup Icterohaemorrhagiae serovar copenhageni (strain Fiocruz L1-130) OX=267671 GN=LIC_12263 PE=4 SV=1	1	15	15	15	13	11	11	13	11	11	13	11	11	49.8	49.8	49.8	37.518	331	331	0	139.76	48.3	37.5	43.2	2037200000	1189800000	422970000	424470000	933680000	315820000	768520000	6.72673e+08	3	134	23	14	13	50				604	60;1179;1304;2473;2481;2679;4338;5064;5891;6970;8463;9868;10656;11039;11040	True;True;True;True;True;True;True;True;True;True;True;True;True;True;True
Q72NG1	Q72NG1	5	5	5	sp|Q72NG1|RL3_LEPIC 50S ribosomal protein L3 OS=Leptospira interrogans serogroup Icterohaemorrhagiae serovar copenhageni (strain Fiocruz L1-130) OX=267671 GN=rplC PE=3 SV=1	1	5	5	5	5	5	4	5	5	4	5	5	4	31.6	31.6	31.6	21.838	206	206	0	124.17	31.6	31.6	31.1	2137200000	869710000	967540000	299940000	672720000	712350000	629440000	6.71503e+08	3	135	9	14	7	30				322	5352;8194;8195;9356;9959	True;True;True;True;True
Q72UV6	Q72UV6	20	20	20	tr|Q72UV6|Q72UV6_LEPIC Uncharacterized protein OS=Leptospira interrogans serogroup Icterohaemorrhagiae serovar copenhageni (strain Fiocruz L1-130) OX=267671 GN=LIC_10551 PE=4 SV=1	1	20	20	20	17	17	10	17	17	10	17	17	10	59.6	59.6	59.6	41.93	371	371	0	138.22	59.6	56.6	33.7	2307100000	989070000	968460000	349620000	800380000	406260000	802410000	6.69683e+08	3	136	30	33	18	81				1360	693;1115;1418;2708;5284;5981;6011;6152;6209;6960;7356;8307;8701;8702;8751;9191;10664;10753;10886;12470	True;True;True;True;True;True;True;True;True;True;True;True;True;True;True;True;True;True;True;True
Q72U02	Q72U02	25	25	25	tr|Q72U02|Q72U02_LEPIC Adenylate/guanylate cyclase OS=Leptospira interrogans serogroup Icterohaemorrhagiae serovar copenhageni (strain Fiocruz L1-130) OX=267671 GN=LIC_10862 PE=4 SV=1	1	25	25	25	21	21	11	21	21	11	21	21	11	32.6	32.6	32.6	87.38	770	770	0	293.68	29.1	23.8	19	2904500000	786510000	1937600000	180450000	946380000	614640000	440300000	6.67107e+08	3	137	40	44	14	98				1226	694;1148;1523;1524;1525;2372;2588;2617;2952;2977;2978;3101;3240;3490;5148;5755;6497;7063;8315;8333;8690;9321;9621;9883;12473	True;True;True;True;True;True;True;True;True;True;True;True;True;True;True;True;True;True;True;True;True;True;True;True;True
Q72RP5	Q72RP5	24	24	24	tr|Q72RP5|Q72RP5_LEPIC Glycerol-3-phosphate dehydrogenase OS=Leptospira interrogans serogroup Icterohaemorrhagiae serovar copenhageni (strain Fiocruz L1-130) OX=267671 GN=glpD PE=3 SV=1	1	24	24	24	20	23	10	20	23	10	20	23	10	46.2	46.2	46.2	61.772	550	550	0	257.72	40.9	42	16.9	3370100000	659700000	2565000000	145420000	658300000	826230000	508760000	664430000	3	138	32	44	12	88				876	123;1122;1123;1732;2378;3234;3259;3285;4439;4514;5015;5798;6759;6799;6936;7134;7231;7584;7823;8624;9111;10231;10879;12231	True;True;True;True;True;True;True;True;True;True;True;True;True;True;True;True;True;True;True;True;True;True;True;True
Q72VI3	Q72VI3	25	25	25	tr|Q72VI3|Q72VI3_LEPIC Uncharacterized protein OS=Leptospira interrogans serogroup Icterohaemorrhagiae serovar copenhageni (strain Fiocruz L1-130) OX=267671 GN=LIC_10314 PE=4 SV=1	1	25	25	25	14	23	15	14	23	15	14	23	15	47.2	47.2	47.2	63.679	557	557	0	191.24	30.9	46	31.1	2607600000	597430000	1695900000	314300000	614040000	585570000	775740000	658450000	3	139	25	46	26	97				1454	560;1167;1483;1484;1686;1723;2116;2206;2814;2820;3245;3355;3564;5151;5897;6772;8397;9870;10130;10205;10674;11208;11209;12235;12375	True;True;True;True;True;True;True;True;True;True;True;True;True;True;True;True;True;True;True;True;True;True;True;True;True
Q72M89	Q72M89	18	18	18	tr|Q72M89|Q72M89_LEPIC 3-ketoacyl-CoA thiolase OS=Leptospira interrogans serogroup Icterohaemorrhagiae serovar copenhageni (strain Fiocruz L1-130) OX=267671 GN=LIC_13301 PE=3 SV=1	1	18	18	18	12	18	11	12	18	11	12	18	11	42	42	42	45.838	421	421	0	241.89	29.7	42	29	2841000000	593870000	1916800000	330340000	587610000	748600000	633470000	656560000	3	140	37	46	20	103				166	1636;1637;1902;2910;3052;3367;3507;3703;4035;5792;6142;6288;7732;8986;9263;10060;10843;10951	True;True;True;True;True;True;True;True;True;True;True;True;True;True;True;True;True;True
Q72W46	Q72W46	25	25	22	tr|Q72W46|Q72W46_LEPIC Long-chain-fatty-acid CoA ligase OS=Leptospira interrogans serogroup Icterohaemorrhagiae serovar copenhageni (strain Fiocruz L1-130) OX=267671 GN=LIC_10094 PE=4 SV=1	1	25	25	22	21	19	12	21	19	12	19	17	10	45.1	45.1	41	77.264	685	685	0	284.31	37.4	35.5	20.3	2434900000	762020000	1357300000	315580000	770280000	526910000	659890000	652360000	3	141	37	29	19	85				1548	424;1461;1914;3015;3960;4107;4466;5215;5643;5744;6132;6381;6529;7601;8132;8607;9074;9325;9715;10460;10544;11092;11407;11857;12113	True;True;True;True;True;True;True;True;True;True;True;True;True;True;True;True;True;True;True;True;True;True;True;True;True
Q72QB8	Q72QB8	9	9	9	tr|Q72QB8|Q72QB8_LEPIC Transketolase beta subunit OS=Leptospira interrogans serogroup Icterohaemorrhagiae serovar copenhageni (strain Fiocruz L1-130) OX=267671 GN=tktC PE=4 SV=1	1	9	9	9	6	8	7	6	8	7	6	8	7	37.1	37.1	37.1	34.22	310	310	0	188.97	27.4	34.5	28.7	2464200000	424920000	1629100000	410180000	383940000	919190000	640850000	6.47993e+08	3	142	8	14	9	31				637	408;538;7068;10019;11311;11643;11851;11852;12145	True;True;True;True;True;True;True;True;True
Q72PM3	Q72PM3	15	15	15	tr|Q72PM3|Q72PM3_LEPIC Uncharacterized protein OS=Leptospira interrogans serogroup Icterohaemorrhagiae serovar copenhageni (strain Fiocruz L1-130) OX=267671 GN=LIC_12446 PE=4 SV=1	1	15	15	15	13	15	13	13	15	13	13	15	13	59.1	59.1	59.1	27.904	247	247	0	131.09	55.5	59.1	50.2	2022800000	796900000	811980000	413920000	678820000	583670000	676780000	6.46423e+08	3	143	21	24	20	65				525	7;856;888;1609;1874;3973;3974;4470;4505;8999;9000;10618;11020;11388;12129	True;True;True;True;True;True;True;True;True;True;True;True;True;True;True
Q72VC1	Q72VC1	9	9	9	tr|Q72VC1|Q72VC1_LEPIC Uncharacterized protein OS=Leptospira interrogans serogroup Icterohaemorrhagiae serovar copenhageni (strain Fiocruz L1-130) OX=267671 GN=LIC_10380 PE=4 SV=1	1	9	9	9	9	9	8	9	9	8	9	9	8	47.5	47.5	47.5	20.941	181	181	0	53.778	47.5	47.5	47.5	1903500000	722620000	816260000	364630000	563300000	791060000	559650000	6.38003e+08	3	144	20	14	13	47				1427	696;3855;5320;6592;7985;8494;11496;11497;12287	True;True;True;True;True;True;True;True;True
Q72SP3	Q72SP3	10	10	10	tr|Q72SP3|Q72SP3_LEPIC Uncharacterized protein OS=Leptospira interrogans serogroup Icterohaemorrhagiae serovar copenhageni (strain Fiocruz L1-130) OX=267671 GN=LIC_11334 PE=4 SV=1	1	10	10	10	8	10	6	8	10	6	8	10	6	48.4	48.4	48.4	25.117	223	223	0	156.17	39.9	48.4	32.3	2365000000	934330000	1303800000	126830000	768700000	909050000	226450000	6.34733e+08	3	145	18	16	11	45				1054	98;1157;1253;1605;5515;5637;7565;8910;11666;11685	True;True;True;True;True;True;True;True;True;True
Q72N73	Q72N73	2	2	2	sp|Q72N73|NADA_LEPIC Quinolinate synthase A OS=Leptospira interrogans serogroup Icterohaemorrhagiae serovar copenhageni (strain Fiocruz L1-130) OX=267671 GN=nadA PE=3 SV=2	1	2	2	2	1	2	2	1	2	2	1	2	2	5.9	5.9	5.9	36.561	324	324	0	4.8815	2.2	5.9	5.9	1480800000	627580000	180000000	673200000		607840000	661430000	634635000	2	146	5	5	6	16				295	8697;12229	True;True
Q72W26	Q72W26	11	11	11	tr|Q72W26|Q72W26_LEPIC Uncharacterized protein OS=Leptospira interrogans serogroup Icterohaemorrhagiae serovar copenhageni (strain Fiocruz L1-130) OX=267671 GN=LIC_10115 PE=4 SV=1	1	11	11	11	10	10	8	10	10	8	10	10	8	30.2	30.2	30.2	43.738	404	404	0	88.393	28	30.2	26.2	2410800000	781650000	1383600000	245580000	678960000	586880000	628330000	631390000	3	147	19	23	9	51				1541	1508;1764;1765;3274;5257;5913;8019;9375;9466;9558;11652	True;True;True;True;True;True;True;True;True;True;True
Q72ML7	Q72ML7	19	19	19	tr|Q72ML7|Q72ML7_LEPIC Tas OS=Leptospira interrogans serogroup Icterohaemorrhagiae serovar copenhageni (strain Fiocruz L1-130) OX=267671 GN=tas PE=4 SV=1	1	19	19	19	11	18	3	11	18	3	11	18	3	52.4	52.4	52.4	39.715	355	355	0	323.31	35.8	50.4	12.4	3177900000	541920000	2602500000	33384000	508640000	1292600000	72145000	6.24462e+08	3	148	18	33	3	54				218	853;1405;1891;2017;2734;3010;4337;5869;6174;8757;9027;9033;9034;9696;10086;10977;12069;12070;12183	True;True;True;True;True;True;True;True;True;True;True;True;True;True;True;True;True;True;True
Q72TY9	Q72TY9	7	7	7	tr|Q72TY9|Q72TY9_LEPIC Molybdopterin oxidoredutase membrane subunit OS=Leptospira interrogans serogroup Icterohaemorrhagiae serovar copenhageni (strain Fiocruz L1-130) OX=267671 GN=LIC_10875 PE=4 SV=1	1	7	7	7	6	5	4	6	5	4	6	5	4	17.3	17.3	17.3	52.036	457	457	0	63.847	14.7	10.5	7.9	3040200000	649430000	2260200000	130570000	687820000	820270000	310450000	606180000	3	149	14	12	8	34				1222	1522;1593;2527;3860;5200;6095;7543	True;True;True;True;True;True;True
Q72QH2	Q72QH2	15	15	15	tr|Q72QH2|Q72QH2_LEPIC UDP-glucose 4-epimerase OS=Leptospira interrogans serogroup Icterohaemorrhagiae serovar copenhageni (strain Fiocruz L1-130) OX=267671 GN=LIC_12141 PE=4 SV=1	1	15	15	15	11	14	11	11	14	11	11	14	11	50.6	50.6	50.6	38.942	344	344	0	64.761	35.5	46.8	35.8	2114100000	489500000	1216600000	407940000	509290000	619110000	690020000	606140000	3	150	20	24	14	58				644	679;844;1709;2809;2810;3017;3948;4013;5535;7551;8498;8978;9433;9672;10611	True;True;True;True;True;True;True;True;True;True;True;True;True;True;True
Q72PR8	Q72PR8	11	11	11	tr|Q72PR8|Q72PR8_LEPIC Uncharacterized protein OS=Leptospira interrogans serogroup Icterohaemorrhagiae serovar copenhageni (strain Fiocruz L1-130) OX=267671 GN=LIC_12399 PE=4 SV=1	1	11	11	11	9	11	8	9	11	8	9	11	8	47.6	47.6	47.6	28.904	246	246	0	94.431	43.1	47.6	41.1	1945500000	565320000	1092700000	287430000	481400000	752870000	580510000	6.04927e+08	3	151	12	14	12	38				544	1050;1252;1275;5169;5234;8185;9974;10747;10748;11075;12031	True;True;True;True;True;True;True;True;True;True;True
Q72U14	Q72U14	14	14	14	sp|Q72U14|RS2_LEPIC 30S ribosomal protein S2 OS=Leptospira interrogans serogroup Icterohaemorrhagiae serovar copenhageni (strain Fiocruz L1-130) OX=267671 GN=rpsB PE=3 SV=1	1	14	14	14	12	12	9	12	12	9	12	12	9	55.8	55.8	55.8	33.098	294	294	0	107.3	52.4	43.5	34.7	2181000000	953110000	879630000	348240000	712850000	472970000	598660000	5.94827e+08	3	152	29	24	19	72				1237	400;1308;1639;2913;4564;6475;7594;8013;8193;9766;10478;11406;11958;11959	True;True;True;True;True;True;True;True;True;True;True;True;True;True
Q72QB0	Q72QB0	10	10	10	tr|Q72QB0|Q72QB0_LEPIC UDP-glucose 4-epimerase OS=Leptospira interrogans serogroup Icterohaemorrhagiae serovar copenhageni (strain Fiocruz L1-130) OX=267671 GN=LIC_12202 PE=4 SV=1	1	10	10	10	9	10	6	9	10	6	9	10	6	41.3	41.3	41.3	36.606	329	329	0	93.291	31	41.3	20.7	1940900000	416250000	1233300000	291340000	449720000	689680000	580500000	573300000	3	153	14	17	11	42				629	220;1613;2797;3082;3248;3435;5488;9134;10710;11165	True;True;True;True;True;True;True;True;True;True
Q75FN8	Q75FN8	21	21	21	tr|Q75FN8|Q75FN8_LEPIC HtrA1-like protein OS=Leptospira interrogans serogroup Icterohaemorrhagiae serovar copenhageni (strain Fiocruz L1-130) OX=267671 GN=LIC_20144 PE=4 SV=1	1	21	21	21	10	18	1	10	18	1	10	18	1	41.6	41.6	41.6	59.705	527	527	0	161.26	24.7	31.9	1.5	2700800000	198440000	2489400000	13005000	286330000	859500000		572915000	2	154	14	29	1	44				1650	1007;2013;2194;2418;3046;4020;4078;5832;5874;6270;6460;6880;7050;7609;7610;7686;8971;9278;11661;11725;12409	True;True;True;True;True;True;True;True;True;True;True;True;True;True;True;True;True;True;True;True;True
Q72NI9	Q72NI9	6	6	6	sp|Q72NI9|RL17_LEPIC 50S ribosomal protein L17 OS=Leptospira interrogans serogroup Icterohaemorrhagiae serovar copenhageni (strain Fiocruz L1-130) OX=267671 GN=rplQ PE=3 SV=1	1	6	6	6	5	5	4	5	5	4	5	5	4	35.7	35.7	35.7	20.088	171	171	0	142.95	29.8	35.7	29.8	2711100000	741200000	1638700000	331130000	494280000	758730000	447580000	5.66863e+08	3	155	16	16	11	43				347	947;948;5444;6540;8257;8258	True;True;True;True;True;True
Q72M72	Q72M72	21	21	21	tr|Q72M72|Q72M72_LEPIC Fatty acid synthase subunit beta OS=Leptospira interrogans serogroup Icterohaemorrhagiae serovar copenhageni (strain Fiocruz L1-130) OX=267671 GN=fas1 PE=4 SV=1	1	21	21	21	18	20	7	18	20	7	18	20	7	69.4	69.4	69.4	42.463	385	385	0	323.31	61.8	67.3	28.6	2490800000	747630000	1578000000	165170000	604530000	588080000	498760000	563790000	3	156	30	40	10	80				159	320;325;419;593;656;805;1754;1882;3235;3472;3908;4893;5339;5741;6576;7405;7548;7549;8948;10749;11367	True;True;True;True;True;True;True;True;True;True;True;True;True;True;True;True;True;True;True;True;True
Q72Q67	Q72Q67	7	7	7	sp|Q72Q67|HFQ_LEPIC RNA-binding protein Hfq OS=Leptospira interrogans serogroup Icterohaemorrhagiae serovar copenhageni (strain Fiocruz L1-130) OX=267671 GN=hfq PE=3 SV=1	1	7	7	7	5	6	7	5	6	7	5	6	7	82.4	82.4	82.4	9.5319	85	85	0	113.22	64.7	64.7	82.4	916740000	281150000	265770000	369820000	324100000	937170000	421470000	5.60913e+08	3	157	10	11	13	34				611	1174;4115;5842;6424;7578;8290;11827	True;True;True;True;True;True;True
Q72NV4	Q72NV4	13	13	13	tr|Q72NV4|Q72NV4_LEPIC 3-hydroxybutyryl-CoA dehydratase OS=Leptospira interrogans serogroup Icterohaemorrhagiae serovar copenhageni (strain Fiocruz L1-130) OX=267671 GN=LIC_12725 PE=4 SV=1	1	13	13	13	12	12	6	12	12	6	12	12	6	56.4	56.4	56.4	29.764	266	266	0	164.27	52.6	52.6	31.6	2121200000	541570000	1461600000	118050000	522850000	895920000	247950000	5.55573e+08	3	158	15	22	5	42				399	735;1445;2128;4802;5158;6649;6949;7901;7977;7978;10565;11803;12351	True;True;True;True;True;True;True;True;True;True;True;True;True
Q72PA7	Q72PA7	19	19	19	sp|Q72PA7|PURA_LEPIC Adenylosuccinate synthetase OS=Leptospira interrogans serogroup Icterohaemorrhagiae serovar copenhageni (strain Fiocruz L1-130) OX=267671 GN=purA PE=3 SV=1	1	19	19	19	11	19	4	11	19	4	11	19	4	63.1	63.1	63.1	47.056	425	425	0	309.12	34.8	63.1	13.9	3633100000	225650000	3343500000	64023000	264640000	1164300000	199660000	5.42867e+08	3	159	15	45	6	66				469	1834;2111;3504;4390;5219;5235;6973;7560;8070;8570;8601;9022;9262;10456;11153;11164;11252;11434;12354	True;True;True;True;True;True;True;True;True;True;True;True;True;True;True;True;True;True;True
Q72U13	Q72U13	9	9	9	sp|Q72U13|EFTS_LEPIC Elongation factor Ts OS=Leptospira interrogans serogroup Icterohaemorrhagiae serovar copenhageni (strain Fiocruz L1-130) OX=267671 GN=tsf PE=3 SV=1	1	9	9	9	7	8	6	7	8	6	7	8	6	51.3	51.3	51.3	22.185	199	199	0	91.078	43.2	50.8	35.7	1735100000	546590000	880210000	308350000	486080000	654310000	480250000	5.40213e+08	3	160	12	10	9	31				1236	63;460;1927;2828;4749;6263;7924;10353;12207	True;True;True;True;True;True;True;True;True
Q72MW8	Q72MW8	6	6	6	tr|Q72MW8|Q72MW8_LEPIC Uncharacterized protein OS=Leptospira interrogans serogroup Icterohaemorrhagiae serovar copenhageni (strain Fiocruz L1-130) OX=267671 GN=LIC_13071 PE=4 SV=1	1	6	6	6	6	5	5	6	5	5	6	5	5	30.4	30.4	30.4	19.959	181	181	0	46.487	30.4	30.4	30.4	862100000	321600000	239570000	300940000	266830000	864030000	488380000	5.39747e+08	3	161	13	9	6	28				263	1172;4667;5273;10123;12480;12481	True;True;True;True;True;True
Q72RY6	Q72RY6	13	13	13	tr|Q72RY6|Q72RY6_LEPIC Uncharacterized protein OS=Leptospira interrogans serogroup Icterohaemorrhagiae serovar copenhageni (strain Fiocruz L1-130) OX=267671 GN=LIC_11602 PE=4 SV=1	1	13	13	13	10	12	7	10	12	7	10	12	7	26.3	26.3	26.3	57.645	501	501	0	121.08	22.4	23.8	16.6	1939000000	477130000	1236000000	225890000	438480000	715010000	448680000	5.34057e+08	3	162	21	26	11	58				932	132;3268;5727;5728;6831;8707;10504;10551;10552;11653;11885;11960;12181	True;True;True;True;True;True;True;True;True;True;True;True;True
Q72T38	Q72T38	14	14	14	tr|Q72T38|Q72T38_LEPIC Uncharacterized protein OS=Leptospira interrogans serogroup Icterohaemorrhagiae serovar copenhageni (strain Fiocruz L1-130) OX=267671 GN=LIC_11183 PE=4 SV=1	1	14	14	14	13	7	11	13	7	11	13	7	11	50.6	50.6	50.6	40.028	348	348	0	198.89	46.6	26.7	39.9	1551900000	811790000	318870000	421270000	691940000	242860000	652840000	5.29213e+08	3	163	15	6	12	33				1122	131;613;999;1378;1460;1772;2449;8349;9124;9999;10125;10377;11058;12370	True;True;True;True;True;True;True;True;True;True;True;True;True;True
Q72NZ3	Q72NZ3	17	17	17	tr|Q72NZ3|Q72NZ3_LEPIC ABC transporter ATP-binding protein OS=Leptospira interrogans serogroup Icterohaemorrhagiae serovar copenhageni (strain Fiocruz L1-130) OX=267671 GN=LIC_12684 PE=4 SV=1	1	17	17	17	14	13	14	14	13	14	14	13	14	53.9	53.9	53.9	37.09	330	330	0	161.64	52.1	46.4	46.7	1650800000	488560000	751400000	410880000	485320000	480630000	618510000	5.28153e+08	3	164	17	21	17	55				419	1120;1267;1323;1372;3400;3723;4747;5008;5009;7708;8849;8858;9697;9795;9802;10769;12472	True;True;True;True;True;True;True;True;True;True;True;True;True;True;True;True;True
Q75FC8	Q75FC8	18	18	18	sp|Q75FC8|DHAS_LEPIC Aspartate-semialdehyde dehydrogenase OS=Leptospira interrogans serogroup Icterohaemorrhagiae serovar copenhageni (strain Fiocruz L1-130) OX=267671 GN=asd PE=3 SV=1	1	18	18	18	13	18	10	13	18	10	13	18	10	71.3	71.3	71.3	38.032	349	349	0	202.94	47.6	71.3	34.7	2185800000	378280000	1624100000	183390000	354530000	844010000	380500000	5.26347e+08	3	165	19	42	12	73				1594	141;1041;1692;2839;3287;3804;5040;5523;6418;6419;7246;7612;8251;8556;10434;10970;11594;12464	True;True;True;True;True;True;True;True;True;True;True;True;True;True;True;True;True;True
Q72R59	Q72R59	11	11	11	sp|Q72R59|FLAB_LEPIC Flagellar filament 35 kDa core protein OS=Leptospira interrogans serogroup Icterohaemorrhagiae serovar copenhageni (strain Fiocruz L1-130) OX=267671 GN=flaB PE=3 SV=1	1	11	11	11	11	10	9	11	10	9	11	10	9	53	53	53	31.257	283	283	0	196.96	53	48.1	45.2	2155400000	955200000	704090000	496110000	491690000	351330000	724470000	5.22497e+08	3	166	33	23	27	83				767	93;917;3059;3753;5248;5409;6541;7679;8448;8791;11374	True;True;True;True;True;True;True;True;True;True;True
Q72PV8	Q72PV8	18	18	18	tr|Q72PV8|Q72PV8_LEPIC Uncharacterized protein OS=Leptospira interrogans serogroup Icterohaemorrhagiae serovar copenhageni (strain Fiocruz L1-130) OX=267671 GN=LIC_12359 PE=4 SV=1	1	18	18	18	16	17	12	16	17	12	16	17	12	37.7	37.7	37.7	50.538	440	440	0	235.72	35	37.5	26.1	2126300000	661350000	1240600000	224380000	546010000	580280000	435310000	5.20533e+08	3	167	36	40	18	94				562	483;966;1348;1384;2500;2747;4089;5849;6238;6682;7208;8336;8454;8678;9125;11630;12348;12349	True;True;True;True;True;True;True;True;True;True;True;True;True;True;True;True;True;True
Q72VF8	Q72VF8	29	29	29	tr|Q72VF8|Q72VF8_LEPIC Hemolysin B OS=Leptospira interrogans serogroup Icterohaemorrhagiae serovar copenhageni (strain Fiocruz L1-130) OX=267671 GN=tlyB PE=4 SV=1	1	29	29	29	19	26	18	19	26	18	19	26	18	40.9	40.9	40.9	95.304	846	846	0	234.67	26.6	36.6	26.2	2157100000	477880000	1420400000	258810000	514730000	442310000	601780000	5.19607e+08	3	168	33	45	24	102				1443	330;443;1204;1294;1447;1621;2281;3404;4222;5091;6434;6469;6954;8303;8635;9144;9996;9997;10089;10638;10916;10991;11013;11297;11307;11478;12095;12177;12369	True;True;True;True;True;True;True;True;True;True;True;True;True;True;True;True;True;True;True;True;True;True;True;True;True;True;True;True;True
Q72PE2	Q72PE2	15	15	15	tr|Q72PE2|Q72PE2_LEPIC Sulfate ABC transporter periplasmic sulphate-binding protein OS=Leptospira interrogans serogroup Icterohaemorrhagiae serovar copenhageni (strain Fiocruz L1-130) OX=267671 GN=LIC_12529 PE=4 SV=1	1	15	15	15	11	14	9	11	14	9	11	14	9	59.7	59.7	59.7	37.508	335	335	0	184.08	45.7	57.6	37	2185500000	534810000	1455600000	195090000	389400000	747650000	387170000	5.08073e+08	3	169	14	20	10	44				486	798;2235;3050;3599;4148;6171;6570;6995;7004;7026;8371;8938;9733;10915;11956	True;True;True;True;True;True;True;True;True;True;True;True;True;True;True
Q75FR4	Q75FR4	5	5	5	tr|Q75FR4|Q75FR4_LEPIC Uncharacterized protein OS=Leptospira interrogans serogroup Icterohaemorrhagiae serovar copenhageni (strain Fiocruz L1-130) OX=267671 GN=LIC_20118 PE=4 SV=1	1	5	5	5	5	2	5	5	2	5	5	2	5	27.4	27.4	27.4	12.763	113	113	0	19.248	27.4	18.6	27.4	1253300000	624940000	29814000	598530000	485880000	251470000	779210000	505520000	3	170	17	3	18	38				1666	422;1251;6024;6425;11369	True;True;True;True;True
Q72V70	Q72V70	22	22	22	tr|Q72V70|Q72V70_LEPIC ATP-dependent zinc metalloprotease FtsH OS=Leptospira interrogans serogroup Icterohaemorrhagiae serovar copenhageni (strain Fiocruz L1-130) OX=267671 GN=ftsH PE=3 SV=1	1	22	22	22	16	21	15	16	21	15	16	21	15	42.6	42.6	42.6	72.543	655	655	0	175.67	35.1	41.2	33.3	1649200000	548340000	766920000	333910000	474360000	409170000	626950000	5.03493e+08	3	171	32	28	17	77				1403	109;492;630;764;1143;1240;1487;1706;1707;1977;2539;2857;5328;6231;6685;7930;8975;9182;10789;11639;11723;11752	True;True;True;True;True;True;True;True;True;True;True;True;True;True;True;True;True;True;True;True;True;True
Q72TM9	Q72TM9	22	22	22	tr|Q72TM9|Q72TM9_LEPIC Cytoplasmic membrane protein OS=Leptospira interrogans serogroup Icterohaemorrhagiae serovar copenhageni (strain Fiocruz L1-130) OX=267671 GN=LIC_10988 PE=4 SV=1	1	22	22	22	15	16	1	15	16	1	15	16	1	46.6	46.6	46.6	79.023	687	687	0	272.51	33.5	34.4	1.2	2027900000	343250000	1670900000	13701000	590530000	412540000		501535000	2	172	18	30	2	50				1189	913;998;1916;2091;2158;2431;3728;4205;4206;4464;4978;6696;7099;7776;8976;9848;11283;11304;11641;11788;11962;12437	True;True;True;True;True;True;True;True;True;True;True;True;True;True;True;True;True;True;True;True;True;True
Q72NF1	Q72NF1	32	32	32	sp|Q72NF1|CARB_LEPIC Carbamoyl-phosphate synthase large chain OS=Leptospira interrogans serogroup Icterohaemorrhagiae serovar copenhageni (strain Fiocruz L1-130) OX=267671 GN=carB PE=3 SV=1	1	32	32	32	12	30	1	12	30	1	12	30	1	31.6	31.6	31.6	122.85	1106	1106	0	194.51	14.6	29.1	0.7	2210200000	271960000	1938300000	0	379050000	620100000		499575000	2	173	15	44	1	60				317	154;582;708;740;789;1284;1321;2239;2589;2590;3029;3224;3743;3835;4275;4761;4772;5036;6201;6667;7122;7266;7552;7933;8273;8784;10171;10828;11562;11748;11871;11926	True;True;True;True;True;True;True;True;True;True;True;True;True;True;True;True;True;True;True;True;True;True;True;True;True;True;True;True;True;True;True;True
Q72R17	Q72R17	14	14	14	tr|Q72R17|Q72R17_LEPIC Uncharacterized protein OS=Leptospira interrogans serogroup Icterohaemorrhagiae serovar copenhageni (strain Fiocruz L1-130) OX=267671 GN=LIC_11935 PE=4 SV=1	1	14	14	14	12	14	9	12	14	9	12	14	9	28.3	28.3	28.3	61.425	552	552	0	172.47	26.4	28.3	20.8	1988600000	596190000	1171200000	221140000	497450000	465080000	535350000	4.99293e+08	3	174	28	36	11	75				746	37;1450;2345;2949;5213;6082;7360;7426;7962;8680;9897;10035;10244;12322	True;True;True;True;True;True;True;True;True;True;True;True;True;True
Q72SY9	Q72SY9	16	16	16	tr|Q72SY9|Q72SY9_LEPIC Signal peptidase I OS=Leptospira interrogans serogroup Icterohaemorrhagiae serovar copenhageni (strain Fiocruz L1-130) OX=267671 GN=LIC_11233 PE=3 SV=1	1	16	16	16	14	13	12	14	13	12	14	13	12	44.1	44.1	44.1	38.431	333	333	0	86.261	42	39.9	38.1	1524200000	620760000	570950000	332480000	535630000	406890000	554690000	499070000	3	175	28	18	23	69				1099	552;553;2210;3112;3366;3850;4122;4378;4662;5922;6136;6137;7766;9183;11794;12353	True;True;True;True;True;True;True;True;True;True;True;True;True;True;True;True
Q72UW1	Q72UW1	18	18	18	tr|Q72UW1|Q72UW1_LEPIC Lipase OS=Leptospira interrogans serogroup Icterohaemorrhagiae serovar copenhageni (strain Fiocruz L1-130) OX=267671 GN=LIC_10546 PE=4 SV=1	1	18	18	18	16	17	12	16	17	12	16	17	12	53.2	53.2	53.2	40.267	357	357	0	288.92	49.6	51	42.9	1728300000	540170000	970980000	217140000	463260000	570360000	454000000	4.95873e+08	3	176	21	27	16	64				1363	933;934;1175;1895;2276;2556;4327;4733;5331;5524;5549;7857;9628;9629;10475;10695;10783;10812	True;True;True;True;True;True;True;True;True;True;True;True;True;True;True;True;True;True
Q72V68	Q72V68	4	4	4	tr|Q72V68|Q72V68_LEPIC Uncharacterized protein OS=Leptospira interrogans serogroup Icterohaemorrhagiae serovar copenhageni (strain Fiocruz L1-130) OX=267671 GN=LIC_10434 PE=4 SV=1	1	4	4	4	3	3	4	3	3	4	3	3	4	47.1	47.1	47.1	14.088	121	121	0	25.258	31.4	31.4	47.1	749290000	147810000	135880000	465590000	153530000	736450000	587670000	492550000	3	177	4	3	5	12				1402	5145;5966;9139;11969	True;True;True;True
P61436	P61436	6	6	6	sp|P61436|CH10_LEPIC 10 kDa chaperonin OS=Leptospira interrogans serogroup Icterohaemorrhagiae serovar copenhageni (strain Fiocruz L1-130) OX=267671 GN=groS PE=2 SV=1	1	6	6	6	6	3	5	6	3	5	6	3	5	49	49	49	10.562	96	96	0	14.889	49	29.2	47.9	948260000	492590000	129050000	326610000	421950000	668430000	368990000	4.86457e+08	3	178	11	7	9	27				35	2367;2368;4735;6792;9304;11156	True;True;True;True;True;True
Q72TN2	Q72TN2	12	12	12	tr|Q72TN2|Q72TN2_LEPIC Uncharacterized protein OS=Leptospira interrogans serogroup Icterohaemorrhagiae serovar copenhageni (strain Fiocruz L1-130) OX=267671 GN=LIC_10985 PE=4 SV=1	1	12	12	12	10	11	10	10	11	10	10	11	10	36.5	36.5	36.5	40.107	353	353	0	164.92	36.5	34.6	31.7	1679700000	514680000	885670000	279330000	531630000	450890000	473250000	4.85257e+08	3	179	14	25	13	52				1191	1219;1596;2488;3822;3823;5844;7649;8413;8672;10597;11912;11944	True;True;True;True;True;True;True;True;True;True;True;True
Q72UU2	Q72UU2	10	10	10	tr|Q72UU2|Q72UU2_LEPIC Enoyl-CoA hydratase OS=Leptospira interrogans serogroup Icterohaemorrhagiae serovar copenhageni (strain Fiocruz L1-130) OX=267671 GN=hbd1 PE=4 SV=1	1	10	10	10	7	7	7	7	7	7	7	7	7	62.5	62.5	62.5	28.723	267	267	0	60.042	43.1	41.9	33.3	1432500000	645070000	445300000	342090000	521880000	351450000	580660000	4.84663e+08	3	180	14	10	11	35				1356	262;1802;2103;4675;5278;7504;8018;8792;9146;10686	True;True;True;True;True;True;True;True;True;True
P62217	P62217	14	14	14	sp|P62217|RECA_LEPIC Protein RecA OS=Leptospira interrogans serogroup Icterohaemorrhagiae serovar copenhageni (strain Fiocruz L1-130) OX=267671 GN=recA PE=3 SV=1	1	14	14	14	12	11	11	12	11	11	12	11	11	48.9	48.9	48.9	39.686	366	366	0	119.53	44.5	41.5	37.4	1832400000	531330000	974380000	326650000	437950000	423320000	575360000	4.78877e+08	3	181	22	29	17	68				56	137;239;1265;1886;3537;4751;5634;6321;7070;8299;9602;9744;10776;10854	True;True;True;True;True;True;True;True;True;True;True;True;True;True
Q72SE3	Q72SE3	4	4	4	tr|Q72SE3|Q72SE3_LEPIC Histidine kinase response regulator hybrid protein OS=Leptospira interrogans serogroup Icterohaemorrhagiae serovar copenhageni (strain Fiocruz L1-130) OX=267671 GN=LIC_11440 PE=4 SV=1	1	4	4	4	2	3	2	2	3	2	2	3	2	7	7	7	55.244	483	483	0	5.8902	3.5	5.4	3.9	1226700000	299190000	458180000	469350000		177260000	767320000	472290000	2	182	5	4	4	13				1005	949;6330;6711;9712	True;True;True;True
Q72VI8	Q72VI8	23	23	23	sp|Q72VI8|GCSP_LEPIC Glycine dehydrogenase (decarboxylating) OS=Leptospira interrogans serogroup Icterohaemorrhagiae serovar copenhageni (strain Fiocruz L1-130) OX=267671 GN=gcvP PE=3 SV=1	1	23	23	23	12	20	3	12	20	3	12	20	3	33.3	33.3	33.3	106.32	964	964	0	267.46	18.5	29.3	3.7	3240200000	190380000	2987200000	62603000	326640000	923230000	151190000	467020000	3	183	16	41	3	60				1457	1187;2141;2812;2849;3204;3569;4809;6598;6599;6758;7074;8077;8412;9064;9200;9487;9785;10037;10742;11015;11214;11609;11893	True;True;True;True;True;True;True;True;True;True;True;True;True;True;True;True;True;True;True;True;True;True;True
Q72MW5	Q72MW5	35	35	35	tr|Q72MW5|Q72MW5_LEPIC Acriflavin resistance OS=Leptospira interrogans serogroup Icterohaemorrhagiae serovar copenhageni (strain Fiocruz L1-130) OX=267671 GN=LIC_13074 PE=3 SV=1	1	35	35	35	26	33	16	26	33	16	26	33	16	35.9	35.9	35.9	118.73	1083	1083	0	240.96	27.1	33.3	17	1939400000	532960000	1246300000	160210000	578570000	407250000	404350000	463390000	3	184	41	51	19	111				261	124;155;777;786;1245;1456;1472;1481;1909;2076;2272;2552;2583;3211;3337;4415;4726;5709;5822;6355;6791;7181;7805;7939;8411;8648;8789;8918;9073;9936;10224;10249;10389;10550;11395	True;True;True;True;True;True;True;True;True;True;True;True;True;True;True;True;True;True;True;True;True;True;True;True;True;True;True;True;True;True;True;True;True;True;True
Q72SY3	Q72SY3	9	9	9	sp|Q72SY3|ATPF_LEPIC ATP synthase subunit b OS=Leptospira interrogans serogroup Icterohaemorrhagiae serovar copenhageni (strain Fiocruz L1-130) OX=267671 GN=atpF PE=3 SV=1	1	9	9	9	8	7	8	8	7	8	8	7	8	50.3	50.3	50.3	19.042	173	173	0	140.85	42.8	42.8	42.8	948660000	419400000	189690000	339580000	330970000	566870000	491700000	463180000	3	185	15	12	14	41				1096	188;213;214;495;977;2706;6457;6920;7118	True;True;True;True;True;True;True;True;True
Q72UY1	Q72UY1	13	13	13	tr|Q72UY1|Q72UY1_LEPIC Oxidoreductase family OS=Leptospira interrogans serogroup Icterohaemorrhagiae serovar copenhageni (strain Fiocruz L1-130) OX=267671 GN=LIC_10522 PE=4 SV=1	1	13	13	13	11	10	7	11	10	7	11	10	7	58.1	58.1	58.1	36.036	322	322	0	160.4	50	42.2	32.3	1458600000	676130000	566340000	216150000	577190000	420310000	387320000	4.61607e+08	3	186	18	13	9	40				1371	1333;1352;1940;3060;4901;6689;8253;8399;8674;10117;10450;10514;10517	True;True;True;True;True;True;True;True;True;True;True;True;True
Q72TL4	Q72TL4	6	6	6	tr|Q72TL4|Q72TL4_LEPIC Anti-sigma factor antagonist OS=Leptospira interrogans serogroup Icterohaemorrhagiae serovar copenhageni (strain Fiocruz L1-130) OX=267671 GN=LIC_11004 PE=3 SV=1	1	6	6	6	6	4	6	6	4	6	6	4	6	58.6	58.6	58.6	12.439	111	111	0	40.898	58.6	52.3	58.6	992450000	479680000	98234000	414540000	389060000	522270000	471500000	4.60943e+08	3	187	12	6	10	28				1186	4857;6218;7415;11709;11710;12494	True;True;True;True;True;True
Q72PM2	Q72PM2	27	27	27	tr|Q72PM2|Q72PM2_LEPIC 30S ribosomal protein S1 OS=Leptospira interrogans serogroup Icterohaemorrhagiae serovar copenhageni (strain Fiocruz L1-130) OX=267671 GN=rpsA PE=3 SV=1	1	27	27	27	22	22	14	22	22	14	22	22	14	51.4	51.4	51.4	63.547	560	560	0	209.14	46.1	45.9	27.7	2037000000	488370000	1389800000	158850000	503670000	464610000	410690000	4.59657e+08	3	188	34	35	18	87				524	1859;2397;2412;2563;2816;3841;3849;3874;4084;4341;4804;5506;5714;5939;6907;6908;7931;8853;8861;8993;8994;9003;9059;9923;10946;10947;12301	True;True;True;True;True;True;True;True;True;True;True;True;True;True;True;True;True;True;True;True;True;True;True;True;True;True;True
Q75G05	Q75G05	14	14	14	tr|Q75G05|Q75G05_LEPIC Delta-aminolevulinic acid dehydratase OS=Leptospira interrogans serogroup Icterohaemorrhagiae serovar copenhageni (strain Fiocruz L1-130) OX=267671 GN=hemB PE=3 SV=1	1	14	14	14	7	13	6	7	13	6	7	13	6	38.5	38.5	38.5	35.222	317	317	0	125.66	17.4	38.5	16.4	1891700000	106790000	1712400000	72525000	150080000	1074600000	151590000	4.58757e+08	3	189	8	23	7	38				1720	237;303;1165;1440;6051;6052;6804;6805;7614;8140;8141;8387;9751;9913	True;True;True;True;True;True;True;True;True;True;True;True;True;True
Q72UN3	Q72UN3	9	9	9	tr|Q72UN3|Q72UN3_LEPIC Flagellar protein FliL OS=Leptospira interrogans serogroup Icterohaemorrhagiae serovar copenhageni (strain Fiocruz L1-130) OX=267671 GN=fliL PE=3 SV=1	1	9	9	9	8	6	9	8	6	9	8	6	9	58	58	58	19.206	174	174	0	75.804	46	38.5	58	1226600000	482850000	332360000	411360000	430090000	316730000	592420000	4.46413e+08	3	190	12	9	9	30				1328	668;1238;1674;5263;5362;6183;6304;8481;9590	True;True;True;True;True;True;True;True;True
Q72NI0	Q72NI0	11	11	11	sp|Q72NI0|RL15_LEPIC 50S ribosomal protein L15 OS=Leptospira interrogans serogroup Icterohaemorrhagiae serovar copenhageni (strain Fiocruz L1-130) OX=267671 GN=rplO PE=3 SV=1	1	11	11	11	9	10	5	9	10	5	9	10	5	50.6	50.6	50.6	19.865	180	180	0	78.505	48.9	46.1	31.1	1616600000	459880000	900230000	256480000	356530000	559780000	418900000	445070000	3	191	22	17	12	51				340	359;2364;2866;3453;4957;5035;5805;6502;6503;8444;9439	True;True;True;True;True;True;True;True;True;True;True
Q72N21	Q72N21	31	31	31	tr|Q72N21|Q72N21_LEPIC Acriflavine resistance OS=Leptospira interrogans serogroup Icterohaemorrhagiae serovar copenhageni (strain Fiocruz L1-130) OX=267671 GN=LIC_13017 PE=3 SV=1	1	31	31	31	22	30	9	22	30	9	22	30	9	30.1	30.1	30.1	121.23	1103	1103	0	323.31	23.9	29.5	9.8	2362600000	452390000	1838000000	72180000	566600000	578870000	171460000	4.38977e+08	3	192	35	50	9	94				279	676;778;2021;2175;2200;2474;2727;3124;3131;3417;3418;3590;4279;6088;6331;6507;6793;6822;7088;7780;7896;8603;8915;8916;8959;9695;10083;10424;11992;12071;12355	True;True;True;True;True;True;True;True;True;True;True;True;True;True;True;True;True;True;True;True;True;True;True;True;True;True;True;True;True;True;True
Q72NA0	Q72NA0	14	14	14	tr|Q72NA0|Q72NA0_LEPIC Uncharacterized protein OS=Leptospira interrogans serogroup Icterohaemorrhagiae serovar copenhageni (strain Fiocruz L1-130) OX=267671 GN=LIC_12936 PE=4 SV=1	1	14	14	14	8	13	7	8	13	7	8	13	7	53.2	53.2	53.2	27.453	237	237	0	116.64	37.1	43.9	30.4	1432800000	448080000	780270000	204430000	455390000	429390000	431130000	4.38637e+08	3	193	14	16	11	41				306	1213;1214;2497;2498;5105;5588;6517;6635;7788;7906;8796;10596;11655;11656	True;True;True;True;True;True;True;True;True;True;True;True;True;True
Q72VX0	Q72VX0	30	30	30	tr|Q72VX0|Q72VX0_LEPIC Uncharacterized protein OS=Leptospira interrogans serogroup Icterohaemorrhagiae serovar copenhageni (strain Fiocruz L1-130) OX=267671 GN=LIC_10175 PE=4 SV=1	1	30	30	30	11	29	7	11	29	7	11	29	7	70.9	70.9	70.9	54.179	495	495	0	323.31	26.5	68.7	16.4	3743000000	195380000	3503000000	44594000	164290000	1006600000	143440000	438110000	3	194	15	57	8	80				1513	232;233;287;288;344;2032;2033;2401;2616;3408;3543;3880;4277;4278;5430;5431;6279;7951;7961;8580;9001;9199;9599;9703;9926;11174;11213;11512;11905;12467	True;True;True;True;True;True;True;True;True;True;True;True;True;True;True;True;True;True;True;True;True;True;True;True;True;True;True;True;True;True
Q72VR1	Q72VR1	5	5	5	tr|Q72VR1|Q72VR1_LEPIC Uncharacterized protein OS=Leptospira interrogans serogroup Icterohaemorrhagiae serovar copenhageni (strain Fiocruz L1-130) OX=267671 GN=LIC_10235 PE=4 SV=1	1	5	5	5	5	5	4	5	5	4	5	5	4	50	50	50	10.784	94	94	0	58.344	50	50	38.3	800320000	402010000	123120000	275190000	370700000	563870000	375070000	4.36547e+08	3	195	8	6	6	20				1482	5511;5992;8283;9834;12311	True;True;True;True;True
Q72NI1	Q72NI1	8	8	8	tr|Q72NI1|Q72NI1_LEPIC Protein translocase subunit SecY OS=Leptospira interrogans serogroup Icterohaemorrhagiae serovar copenhageni (strain Fiocruz L1-130) OX=267671 GN=secY PE=3 SV=1	1	8	8	8	6	7	5	6	7	5	6	7	5	17.6	17.6	17.6	50.851	460	460	0	110.63	16.1	15.7	12	1649000000	571790000	855630000	221580000	480640000	326540000	499920000	435700000	3	196	18	13	8	39				341	4062;4811;8559;8771;9836;12120;12121;12149	True;True;True;True;True;True;True;True
Q72PA0	Q72PA0	19	19	19	tr|Q72PA0|Q72PA0_LEPIC Cytoplasmic membrane protein OS=Leptospira interrogans serogroup Icterohaemorrhagiae serovar copenhageni (strain Fiocruz L1-130) OX=267671 GN=LIC_12575 PE=4 SV=1	1	19	19	19	13	18	8	13	18	8	13	18	8	40.2	40.2	40.2	59.86	525	525	0	234.02	28.2	39.6	17.1	2253300000	437400000	1672800000	143110000	522830000	458740000	322880000	4.34817e+08	3	197	20	26	10	56				462	472;744;1215;1919;2441;2600;3681;4993;5281;5437;7872;8813;8923;9282;9663;9899;11468;11531;12223	True;True;True;True;True;True;True;True;True;True;True;True;True;True;True;True;True;True;True
Q72N23	Q72N23	11	11	11	tr|Q72N23|Q72N23_LEPIC Endolytic murein transglycosylase OS=Leptospira interrogans serogroup Icterohaemorrhagiae serovar copenhageni (strain Fiocruz L1-130) OX=267671 GN=mltG PE=3 SV=1	1	11	11	11	9	10	10	9	10	10	9	10	10	27.2	27.2	27.2	39.523	346	346	0	69.124	24.6	27.2	24.6	1216000000	544990000	338420000	332580000	451170000	307820000	539870000	4.32953e+08	3	198	18	14	12	44				280	2446;2897;5118;5710;5977;7488;8238;8685;8774;9151;12093	True;True;True;True;True;True;True;True;True;True;True
Q72V17	Q72V17	13	13	13	tr|Q72V17|Q72V17_LEPIC Uncharacterized protein OS=Leptospira interrogans serogroup Icterohaemorrhagiae serovar copenhageni (strain Fiocruz L1-130) OX=267671 GN=LIC_10486 PE=4 SV=1	1	13	13	13	9	9	11	9	9	11	9	9	11	56	56	56	38.999	357	357	0	244.91	38.1	40.9	47.3	1400600000	459010000	539030000	402510000	436050000	233310000	620770000	4.30043e+08	3	199	14	20	17	51				1378	809;810;3864;5343;7214;7556;8541;9329;9389;9401;10477;10816;12227	True;True;True;True;True;True;True;True;True;True;True;True;True
Q72S17	Q72S17	18	18	17	tr|Q72S17|Q72S17_LEPIC General secretory pathway protein D OS=Leptospira interrogans serogroup Icterohaemorrhagiae serovar copenhageni (strain Fiocruz L1-130) OX=267671 GN=gspD PE=3 SV=1	1	18	18	17	14	15	11	14	15	11	13	14	10	38.8	38.8	37.6	66.464	596	596	0	201.97	33.7	31.5	22.1	1867800000	418980000	1264200000	184640000	426970000	394550000	462830000	4.28117e+08	3	200	25	27	12	64				946	1438;2157;4276;4459;5301;5574;5579;7043;7419;7865;8047;8048;8467;9114;9985;10246;10421;10598	True;True;True;True;True;True;True;True;True;True;True;True;True;True;True;True;True;True
Q72TC0	Q72TC0	17	17	17	sp|Q72TC0|ILVD_LEPIC Dihydroxy-acid dehydratase OS=Leptospira interrogans serogroup Icterohaemorrhagiae serovar copenhageni (strain Fiocruz L1-130) OX=267671 GN=ilvD PE=3 SV=1	1	17	17	17	15	14	5	15	14	5	15	14	5	31.1	31.1	31.1	59.415	560	560	0	148.12	28.8	28.8	10.2	2016700000	536370000	1405700000	74556000	527970000	550610000	203490000	4.27357e+08	3	201	24	38	7	69				1151	504;1318;1961;2250;2538;3730;3819;4926;5498;6181;7500;8199;9292;10338;10339;10635;12015	True;True;True;True;True;True;True;True;True;True;True;True;True;True;True;True;True
Q72UA6	Q72UA6	5	5	5	sp|Q72UA6|RS12_LEPIC 30S ribosomal protein S12 OS=Leptospira interrogans serogroup Icterohaemorrhagiae serovar copenhageni (strain Fiocruz L1-130) OX=267671 GN=rpsL PE=3 SV=1	1	5	5	5	5	5	5	5	5	5	5	5	5	42.7	42.7	42.7	13.943	124	124	0	67.781	42.7	42.7	42.7	1228500000	541800000	403550000	283140000	431770000	432340000	398490000	4.20867e+08	3	202	11	11	13	35				1277	3981;3982;7425;8646;11518	True;True;True;True;True
Q72SL5	Q72SL5	11	11	11	tr|Q72SL5|Q72SL5_LEPIC Short-chain dehydrogenase OS=Leptospira interrogans serogroup Icterohaemorrhagiae serovar copenhageni (strain Fiocruz L1-130) OX=267671 GN=dltE PE=3 SV=1	1	11	11	11	10	7	8	10	7	8	10	7	8	54	54	54	28.597	261	261	0	114.24	48.3	34.9	36	1337500000	550410000	485110000	301950000	421420000	391880000	445220000	4.19507e+08	3	203	16	11	15	42				1041	836;886;2505;4944;5095;6710;6910;10014;10087;10997;11368	True;True;True;True;True;True;True;True;True;True;True
Q72UJ2	Q72UJ2	4	4	4	tr|Q72UJ2|Q72UJ2_LEPIC Uncharacterized protein OS=Leptospira interrogans serogroup Icterohaemorrhagiae serovar copenhageni (strain Fiocruz L1-130) OX=267671 GN=LIC_10665 PE=4 SV=1	1	4	4	4	4	3	3	4	3	3	4	3	3	33.1	33.1	33.1	14.452	130	130	0	14.948	33.1	21.5	21.5	844080000	462780000	82212000	299090000	359800000	525340000	369650000	4.18263e+08	3	204	7	5	3	15				1312	3853;6472;6694;6953	True;True;True;True
Q75FL0	Q75FL0	10	10	10	tr|Q75FL0|Q75FL0_LEPIC Lipoprotein OS=Leptospira interrogans serogroup Icterohaemorrhagiae serovar copenhageni (strain Fiocruz L1-130) OX=267671 GN=LIC_20172 PE=4 SV=1	1	10	10	10	9	7	5	9	7	5	9	7	5	21.5	21.5	21.5	73.95	717	717	0	124.09	17.3	15.5	10	1454300000	617860000	666220000	170230000	483360000	402250000	365440000	4.17017e+08	3	205	20	18	8	46				1638	1658;1962;3622;7202;8920;10093;10784;10785;10841;12343	True;True;True;True;True;True;True;True;True;True
Q72NX3	Q72NX3	25	25	25	sp|Q72NX3|IF2_LEPIC Translation initiation factor IF-2 OS=Leptospira interrogans serogroup Icterohaemorrhagiae serovar copenhageni (strain Fiocruz L1-130) OX=267671 GN=infB PE=3 SV=2	1	25	25	25	15	22	16	15	22	16	15	22	16	42.3	42.3	42.3	92.993	874	874	0	248.53	23.6	31.5	30.3	1548300000	346220000	1002600000	199510000	388980000	358990000	502920000	4.16963e+08	3	206	26	33	21	80				407	15;1675;2279;3745;3857;3904;3945;4406;4473;4717;6338;6339;6935;7341;9427;9909;9942;10304;10342;11154;11155;11740;11797;11832;12490	True;True;True;True;True;True;True;True;True;True;True;True;True;True;True;True;True;True;True;True;True;True;True;True;True
Q72RX9	Q72RX9	8	8	8	tr|Q72RX9|Q72RX9_LEPIC Flavin prenyltransferase UbiX OS=Leptospira interrogans serogroup Icterohaemorrhagiae serovar copenhageni (strain Fiocruz L1-130) OX=267671 GN=ubiX PE=3 SV=1	1	8	8	8	7	8	6	7	8	6	7	8	6	49	49	49	22.974	204	204	0	132.6	41.2	49	41.2	1552400000	619850000	858010000	74584000	571480000	557310000	118590000	4.15793e+08	3	207	11	10	7	28				927	2166;6959;7476;7671;8180;8271;9123;10463	True;True;True;True;True;True;True;True
Q72TK9	Q72TK9	11	11	11	tr|Q72TK9|Q72TK9_LEPIC Uncharacterized protein OS=Leptospira interrogans serogroup Icterohaemorrhagiae serovar copenhageni (strain Fiocruz L1-130) OX=267671 GN=LIC_11009 PE=4 SV=1	1	11	11	11	11	7	6	11	7	6	11	7	6	60.6	60.6	60.6	28.365	249	249	0	175.06	60.6	52.6	35.3	1157200000	560880000	290210000	306110000	452140000	257790000	535870000	4.15267e+08	3	208	15	10	12	37				1183	899;3740;4523;5111;6180;8803;9287;9775;9776;11062;11234	True;True;True;True;True;True;True;True;True;True;True
Q72UJ5	Q72UJ5	11	11	11	tr|Q72UJ5|Q72UJ5_LEPIC Uncharacterized protein OS=Leptospira interrogans serogroup Icterohaemorrhagiae serovar copenhageni (strain Fiocruz L1-130) OX=267671 GN=LIC_10662 PE=4 SV=1	1	11	11	11	8	8	8	8	8	8	8	8	8	67	67	67	20.352	182	182	0	191.76	65.9	64.8	65.4	1429400000	564550000	543170000	321700000	364560000	409460000	469300000	414440000	3	209	19	12	14	45				1315	1006;3902;4642;6407;7061;7062;7627;7703;7704;10055;10615	True;True;True;True;True;True;True;True;True;True;True
Q72RV8	Q72RV8	20	17	17	tr|Q72RV8|Q72RV8_LEPIC Long-chain-fatty-acid CoA ligase OS=Leptospira interrogans serogroup Icterohaemorrhagiae serovar copenhageni (strain Fiocruz L1-130) OX=267671 GN=fadD PE=4 SV=1	1	20	17	17	14	16	11	12	14	9	12	14	9	32.6	28.5	28.5	76.147	681	681	0	127.74	24.7	28.5	19.7	1781500000	473880000	1150500000	157100000	519520000	363920000	350020000	4.11153e+08	3	210	26	25	11	62				909	52;163;424;1270;1461;3588;4556;5207;5208;6382;6763;7022;7532;7777;7911;8172;8691;10493;10544;12367	True;True;False;True;False;True;True;True;True;True;True;True;True;True;True;True;True;True;False;True
Q72S14	Q72S14	6	6	6	tr|Q72S14|Q72S14_LEPIC General secretory pathway protein G OS=Leptospira interrogans serogroup Icterohaemorrhagiae serovar copenhageni (strain Fiocruz L1-130) OX=267671 GN=gspG PE=4 SV=1	1	6	6	6	6	3	6	6	3	6	6	3	6	55.1	55.1	55.1	17.877	158	158	0	149.06	55.1	38.6	55.1	1007700000	646060000	37839000	323820000	474910000	157740000	598570000	4.10407e+08	3	211	11	2	7	20				943	30;965;1501;5796;7854;12150	True;True;True;True;True;True
Q72R60	Q72R60	15	15	15	tr|Q72R60|Q72R60_LEPIC Uncharacterized protein OS=Leptospira interrogans serogroup Icterohaemorrhagiae serovar copenhageni (strain Fiocruz L1-130) OX=267671 GN=LIC_11888 PE=4 SV=1	1	15	15	15	12	13	9	12	13	9	12	13	9	33.5	33.5	33.5	51.659	445	445	0	102.59	29.2	28.1	19.3	1501200000	415300000	881090000	204780000	372060000	407340000	445650000	408350000	3	212	20	32	13	65				768	1342;1343;2004;3718;4021;5211;8183;8472;9417;10237;11917;12289;12419;12478;12479	True;True;True;True;True;True;True;True;True;True;True;True;True;True;True
Q72MD1	Q72MD1	11	11	11	tr|Q72MD1|Q72MD1_LEPIC NADH oxidoreductase OS=Leptospira interrogans serogroup Icterohaemorrhagiae serovar copenhageni (strain Fiocruz L1-130) OX=267671 GN=LIC_13257 PE=4 SV=1	1	11	11	11	9	8	9	9	8	9	9	8	9	31.8	31.8	31.8	37.404	340	340	0	105.14	27.4	30.9	25.3	1412100000	456200000	673950000	281910000	371150000	397810000	452930000	4.07297e+08	3	213	15	16	13	44				183	415;564;2565;4655;5969;6012;6069;7169;7752;7843;11432	True;True;True;True;True;True;True;True;True;True;True
Q75G16	Q75G16	21	21	21	tr|Q75G16|Q75G16_LEPIC NADH dehydrogenase OS=Leptospira interrogans serogroup Icterohaemorrhagiae serovar copenhageni (strain Fiocruz L1-130) OX=267671 GN=ndh PE=4 SV=1	1	21	21	21	13	18	10	13	18	10	13	18	10	62.1	62.1	62.1	46.612	422	422	0	155.36	46.2	50.7	28.4	2060600000	360970000	1575400000	124220000	333150000	496950000	387800000	4.05967e+08	3	214	27	24	15	66				1728	156;983;3726;4009;5586;6242;6963;6982;6983;7325;8036;8537;9062;9674;9911;10116;10861;11325;11837;11838;12436	True;True;True;True;True;True;True;True;True;True;True;True;True;True;True;True;True;True;True;True;True
Q72S33	Q72S33	13	13	13	tr|Q72S33|Q72S33_LEPIC Serine/threonine kinase OS=Leptospira interrogans serogroup Icterohaemorrhagiae serovar copenhageni (strain Fiocruz L1-130) OX=267671 GN=LIC_11553 PE=4 SV=1	1	13	13	13	9	9	11	9	9	11	9	9	11	38.4	38.4	38.4	37.007	331	331	0	65.253	28.4	23	35	1184100000	432170000	422910000	329060000	392810000	351460000	448210000	3.97493e+08	3	215	19	12	18	49				952	3122;5683;7392;9859;9895;10050;10128;10436;11052;11124;11334;11335;12327	True;True;True;True;True;True;True;True;True;True;True;True;True
Q72U22	Q72U22	10	10	10	sp|Q72U22|DAPA_LEPIC 4-hydroxy-tetrahydrodipicolinate synthase OS=Leptospira interrogans serogroup Icterohaemorrhagiae serovar copenhageni (strain Fiocruz L1-130) OX=267671 GN=dapA PE=3 SV=1	1	10	10	10	6	9	5	6	9	5	6	9	5	46.3	46.3	46.3	33.379	307	307	0	171.46	26.4	42.7	19.5	1340900000	343520000	807310000	190100000	308400000	530690000	346020000	3.95037e+08	3	216	9	15	5	29				1243	38;300;563;1629;5404;6817;7175;7905;9491;10737	True;True;True;True;True;True;True;True;True;True
Q72UB9	Q72UB9	13	13	13	tr|Q72UB9|Q72UB9_LEPIC Uncharacterized protein OS=Leptospira interrogans serogroup Icterohaemorrhagiae serovar copenhageni (strain Fiocruz L1-130) OX=267671 GN=LIC_10740 PE=4 SV=1	1	13	13	13	10	13	11	10	13	11	10	13	11	44.5	44.5	44.5	30.734	263	263	0	135.81	35.7	44.5	40.3	1265400000	416240000	608580000	240590000	345230000	374000000	460440000	3.93223e+08	3	217	12	18	12	42				1285	3132;4451;5244;6225;7150;7592;8012;9107;9930;10172;10566;10802;11433	True;True;True;True;True;True;True;True;True;True;True;True;True
Q75FV3	Q75FV3	10	10	10	tr|Q75FV3|Q75FV3_LEPIC Uncharacterized protein OS=Leptospira interrogans serogroup Icterohaemorrhagiae serovar copenhageni (strain Fiocruz L1-130) OX=267671 GN=LIC_20078 PE=4 SV=1	1	10	10	10	8	8	8	8	8	8	8	8	8	52	52	52	20.245	171	171	0	185.03	42.1	40.9	40.9	1108600000	384050000	407830000	316740000	502630000	253740000	410550000	3.88973e+08	3	218	14	11	14	39				1689	2693;2783;3775;6062;6192;6391;7016;9094;9884;10718	True;True;True;True;True;True;True;True;True;True
Q72QY2	Q72QY2	9	9	9	tr|Q72QY2|Q72QY2_LEPIC Acyl-CoA dehydrogenase OS=Leptospira interrogans serogroup Icterohaemorrhagiae serovar copenhageni (strain Fiocruz L1-130) OX=267671 GN=LIC_11976 PE=3 SV=1	1	9	9	9	8	8	9	8	8	9	8	8	9	30.3	30.3	30.3	42.205	376	376	0	67.65	26.1	26.1	30.3	1350200000	351470000	695260000	303480000	350620000	286370000	527860000	3.88283e+08	3	219	17	22	15	54				726	653;4741;5109;5398;5580;5587;5895;7481;10220	True;True;True;True;True;True;True;True;True
Q75FI8	Q75FI8	7	7	7	tr|Q75FI8|Q75FI8_LEPIC Uncharacterized protein OS=Leptospira interrogans serogroup Icterohaemorrhagiae serovar copenhageni (strain Fiocruz L1-130) OX=267671 GN=LIC_20196 PE=4 SV=1	1	7	7	7	6	5	5	6	5	5	6	5	5	41.9	41.9	41.9	19.656	172	172	0	30.801	36.6	39	36	709670000	347890000	93287000	268490000	334260000	458930000	362860000	385350000	3	220	7	5	7	19				1630	340;710;711;2754;3811;7185;8400	True;True;True;True;True;True;True
Q72NY5	Q72NY5	19	19	19	tr|Q72NY5|Q72NY5_LEPIC Uncharacterized protein OS=Leptospira interrogans serogroup Icterohaemorrhagiae serovar copenhageni (strain Fiocruz L1-130) OX=267671 GN=LIC_12693 PE=4 SV=1	1	19	19	19	13	16	8	13	16	8	13	16	8	37.2	37.2	37.2	63.512	557	557	0	73.953	24.4	33.8	14.7	1211300000	251630000	576020000	383610000	339590000	266390000	548490000	3.84823e+08	3	221	18	19	8	45				415	964;1545;1921;2732;2856;3185;3883;4489;5081;5380;6447;6448;7294;7871;8108;8905;10531;11987;11988	True;True;True;True;True;True;True;True;True;True;True;True;True;True;True;True;True;True;True
Q72QY1	Q72QY1	34	34	34	tr|Q72QY1|Q72QY1_LEPIC Cyclic nucleotide binding protein OS=Leptospira interrogans serogroup Icterohaemorrhagiae serovar copenhageni (strain Fiocruz L1-130) OX=267671 GN=LIC_11977 PE=4 SV=1	1	34	34	34	21	32	6	21	32	6	21	32	6	52.6	52.6	52.6	82.64	719	719	0	317.73	33.4	50.5	9.9	2711400000	226980000	2452800000	31638000	283160000	779590000	91694000	3.84815e+08	3	222	23	59	7	89				725	11;182;426;1782;2071;2205;2399;2748;2749;2838;3267;3659;3780;4098;4177;4551;4894;5548;5573;5875;5967;6190;7228;7847;8004;8870;8871;9341;9798;10221;10677;11239;11526;11557	True;True;True;True;True;True;True;True;True;True;True;True;True;True;True;True;True;True;True;True;True;True;True;True;True;True;True;True;True;True;True;True;True;True
Q75FE4	Q75FE4	10	10	10	tr|Q75FE4|Q75FE4_LEPIC Peptidoglycan-associated cytoplasmic membrane protein OS=Leptospira interrogans serogroup Icterohaemorrhagiae serovar copenhageni (strain Fiocruz L1-130) OX=267671 GN=LIC_20250 PE=3 SV=1	1	10	10	10	8	8	9	8	8	9	8	8	9	24	24	24	44.251	383	383	0	63.375	13.6	20.6	17	1169500000	487900000	388500000	293060000	431050000	277620000	444600000	3.84423e+08	3	223	13	11	12	36				1602	1942;4249;5493;5667;6049;6050;6179;6800;6801;11279	True;True;True;True;True;True;True;True;True;True
Q72TI3	Q72TI3	11	11	11	tr|Q72TI3|Q72TI3_LEPIC Aminotransferase OS=Leptospira interrogans serogroup Icterohaemorrhagiae serovar copenhageni (strain Fiocruz L1-130) OX=267671 GN=LIC_11038 PE=4 SV=1	1	11	11	11	6	9	1	6	9	1	6	9	1	30.6	30.6	30.6	49.068	434	434	0	118.15	18	26.5	2.1	1778500000	101390000	1631000000	46123000	313090000	448850000		380970000	2	224	6	15	1	22				1169	74;902;1792;2056;5614;6026;8114;10021;10022;11741;12305	True;True;True;True;True;True;True;True;True;True;True
Q75FN9	Q75FN9	19	19	19	tr|Q75FN9|Q75FN9_LEPIC HtrA1 OS=Leptospira interrogans serogroup Icterohaemorrhagiae serovar copenhageni (strain Fiocruz L1-130) OX=267671 GN=htrA1 PE=4 SV=1	1	19	19	19	9	19	4	9	19	4	9	19	4	46.8	46.8	46.8	56.92	504	504	0	202.1	22.6	46.8	11.7	2670200000	121200000	2522800000	26124000	161010000	882800000	92805000	3.78872e+08	3	225	13	40	4	57				1651	289;290;1097;1241;1278;1815;2813;2962;3415;5042;5160;6200;7791;9447;10522;10994;11796;11898;12317	True;True;True;True;True;True;True;True;True;True;True;True;True;True;True;True;True;True;True
Q72LT0	Q72LT0	14	14	14	tr|Q72LT0|Q72LT0_LEPIC Ferredoxin--NADP reductase OS=Leptospira interrogans serogroup Icterohaemorrhagiae serovar copenhageni (strain Fiocruz L1-130) OX=267671 GN=LIC_13470 PE=4 SV=1	1	14	14	14	12	13	9	12	13	9	12	13	9	47.5	47.5	47.5	34.904	314	314	0	113.94	44.3	47.5	35.4	1235300000	360840000	687990000	186480000	321330000	463470000	345220000	3.76673e+08	3	226	17	17	13	47				84	1327;1669;2329;3265;3711;4025;4173;5479;5480;5668;7518;7575;7576;11315	True;True;True;True;True;True;True;True;True;True;True;True;True;True
Q72RF5	Q72RF5	11	11	11	tr|Q72RF5|Q72RF5_LEPIC Aminotransferase OS=Leptospira interrogans serogroup Icterohaemorrhagiae serovar copenhageni (strain Fiocruz L1-130) OX=267671 GN=aspC PE=3 SV=1	1	11	11	11	4	10	6	4	10	6	4	10	6	38.1	38.1	38.1	44.154	404	404	0	59.096	12.4	32.2	20.8	1418700000	288420000	889770000	240470000	312570000	342750000	470910000	375410000	3	227	9	21	8	38				827	1096;1243;4565;4756;5923;7354;8937;9106;10890;10903;12417	True;True;True;True;True;True;True;True;True;True;True
Q72NK0	Q72NK0	14	14	14	tr|Q72NK0|Q72NK0_LEPIC Uncharacterized protein OS=Leptospira interrogans serogroup Icterohaemorrhagiae serovar copenhageni (strain Fiocruz L1-130) OX=267671 GN=LIC_12834 PE=4 SV=1	1	14	14	14	10	13	7	10	13	7	10	13	7	60.8	60.8	60.8	39.805	347	347	0	125.29	49.3	57.6	26.5	1333700000	353990000	818450000	161240000	347380000	438040000	339390000	3.74937e+08	3	228	11	18	7	36				351	985;1080;1355;1594;1665;2690;5757;6583;7165;7668;7971;11864;11927;12168	True;True;True;True;True;True;True;True;True;True;True;True;True;True
Q72PV7	Q72PV7	10	10	10	tr|Q72PV7|Q72PV7_LEPIC Pirin-like protein OS=Leptospira interrogans serogroup Icterohaemorrhagiae serovar copenhageni (strain Fiocruz L1-130) OX=267671 GN=pirin PE=3 SV=1	1	10	10	10	7	10	7	7	10	7	7	10	7	38.8	38.8	38.8	38.298	335	335	0	124.96	24.2	38.8	21.8	1498200000	124140000	1313100000	60966000	299320000	580340000	241580000	3.73747e+08	3	229	7	13	7	27				561	2373;4213;6601;6713;7935;9488;9533;9534;9829;11949	True;True;True;True;True;True;True;True;True;True
Q72TF8	Q72TF8	3	3	3	sp|Q72TF8|LGT_LEPIC Prolipoprotein diacylglyceryl transferase OS=Leptospira interrogans serogroup Icterohaemorrhagiae serovar copenhageni (strain Fiocruz L1-130) OX=267671 GN=lgt PE=3 SV=1	1	3	3	3	3	3	3	3	3	3	3	3	3	12.6	12.6	12.6	36.708	318	318	0	32.781	12.6	12.6	12.6	1218500000	463390000	545710000	209450000	398540000	400390000	320480000	3.73137e+08	3	230	8	6	6	20				1163	3148;5338;12216	True;True;True
Q72TN0	Q72TN0	8	8	8	tr|Q72TN0|Q72TN0_LEPIC Uncharacterized protein OS=Leptospira interrogans serogroup Icterohaemorrhagiae serovar copenhageni (strain Fiocruz L1-130) OX=267671 GN=LIC_10987 PE=4 SV=1	1	8	8	8	6	8	6	6	8	6	6	8	6	32.6	32.6	32.6	35.381	307	307	0	52.22	25.1	32.6	24.8	1163200000	468330000	434130000	260720000	428890000	287200000	392810000	3.69633e+08	3	231	17	13	13	43				1190	319;2192;3277;3506;5370;7729;10026;11582	True;True;True;True;True;True;True;True
Q72SH4	Q72SH4	18	18	18	tr|Q72SH4|Q72SH4_LEPIC Uncharacterized protein OS=Leptospira interrogans serogroup Icterohaemorrhagiae serovar copenhageni (strain Fiocruz L1-130) OX=267671 GN=LIC_11408 PE=4 SV=1	1	18	18	18	14	14	14	14	14	14	14	14	14	47.7	47.7	47.7	43.438	369	369	0	91.968	39	40.9	40.1	1136700000	454470000	472380000	209860000	411240000	308860000	375400000	3.65167e+08	3	232	20	18	16	54				1022	121;456;622;939;1381;1535;2252;2376;4188;4902;4934;4982;5149;6112;6915;6971;7966;11270	True;True;True;True;True;True;True;True;True;True;True;True;True;True;True;True;True;True
Q72S85	Q72S85	5	5	5	tr|Q72S85|Q72S85_LEPIC Uncharacterized protein OS=Leptospira interrogans serogroup Icterohaemorrhagiae serovar copenhageni (strain Fiocruz L1-130) OX=267671 GN=LIC_11499 PE=4 SV=1	1	5	5	5	4	0	5	4	0	5	4	0	5	52.5	52.5	52.5	9.0594	80	80	0	46.811	42.5	0	52.5	682160000	471670000	0	210490000	416320000		313970000	365145000	2	233	9	0	6	15				976	2479;3470;4777;4778;9947	True;True;True;True;True
Q75FI4	Q75FI4	9	9	9	tr|Q75FI4|Q75FI4_LEPIC Uncharacterized protein OS=Leptospira interrogans serogroup Icterohaemorrhagiae serovar copenhageni (strain Fiocruz L1-130) OX=267671 GN=LIC_20205 PE=4 SV=1	1	9	9	9	7	5	7	7	5	7	7	5	7	34.9	34.9	34.9	32.144	289	289	0	60.284	29.8	19.4	28	1118600000	501290000	458650000	158680000	550570000	165520000	376650000	3.64247e+08	3	234	18	12	14	44				1627	935;1539;1572;2492;2738;2859;2924;6292;10409	True;True;True;True;True;True;True;True;True
Q72VE7	Q72VE7	12	12	12	tr|Q72VE7|Q72VE7_LEPIC ABC transporter ATP-binding protein OS=Leptospira interrogans serogroup Icterohaemorrhagiae serovar copenhageni (strain Fiocruz L1-130) OX=267671 GN=nosF PE=4 SV=1	1	12	12	12	8	7	9	8	7	9	8	7	9	55.3	55.3	55.3	33.388	304	304	0	85.763	35.2	38.2	38.8	1037500000	428950000	327940000	280620000	372660000	273480000	431810000	3.59317e+08	3	235	10	8	10	28				1438	2483;3946;3993;4758;4908;5076;5274;5494;6516;6659;10756;10978	True;True;True;True;True;True;True;True;True;True;True;True
Q72PA6	Q72PA6	15	15	15	tr|Q72PA6|Q72PA6_LEPIC Uncharacterized protein OS=Leptospira interrogans serogroup Icterohaemorrhagiae serovar copenhageni (strain Fiocruz L1-130) OX=267671 GN=LIC_12568 PE=4 SV=1	1	15	15	15	10	14	9	10	14	9	10	14	9	58.3	58.3	58.3	32.221	278	278	0	170.14	43.5	55.8	38.5	1315200000	383900000	757510000	173770000	339300000	439860000	296040000	358400000	3	236	14	12	12	38				468	592;739;946;1791;2163;4049;6281;6535;7866;8122;10668;10834;10935;11536;11649	True;True;True;True;True;True;True;True;True;True;True;True;True;True;True
Q72NH8	Q72NH8	8	8	8	sp|Q72NH8|RS5_LEPIC 30S ribosomal protein S5 OS=Leptospira interrogans serogroup Icterohaemorrhagiae serovar copenhageni (strain Fiocruz L1-130) OX=267671 GN=rpsE PE=3 SV=3	1	8	8	8	8	8	5	8	8	5	8	8	5	54.2	54.2	54.2	18.124	168	168	0	118.55	54.2	54.2	36.9	1103400000	446470000	381610000	275310000	458950000	224030000	390020000	3.57667e+08	3	237	13	10	12	35				339	271;595;596;746;3143;3560;10024;11287	True;True;True;True;True;True;True;True
Q72TQ1	Q72TQ1	11	11	11	tr|Q72TQ1|Q72TQ1_LEPIC Uncharacterized protein OS=Leptospira interrogans serogroup Icterohaemorrhagiae serovar copenhageni (strain Fiocruz L1-130) OX=267671 GN=LIC_10966 PE=4 SV=1	1	11	11	11	7	11	5	7	11	5	7	11	5	51.2	51.2	51.2	33.242	287	287	0	249.59	29.6	51.2	19.2	1228800000	193790000	913940000	121100000	210060000	560350000	295820000	355410000	3	238	8	17	7	32				1199	1375;3266;4571;4596;4597;4869;9641;10230;10711;11245;11247	True;True;True;True;True;True;True;True;True;True;True
Q72V59	Q72V59	22	22	22	tr|Q72V59|Q72V59_LEPIC 3-methylcrotonoyl-CoA carboxylase beta subunit OS=Leptospira interrogans serogroup Icterohaemorrhagiae serovar copenhageni (strain Fiocruz L1-130) OX=267671 GN=mccB PE=4 SV=1	1	22	22	22	2	21	7	2	21	7	2	21	7	51.9	51.9	51.9	58.945	536	536	0	323.31	4.5	48.5	15.5	2654800000	9103400	2605900000	39786000	22929000	937330000	105100000	3.5512e+08	3	239	2	55	7	64				1398	51;695;1117;3049;3536;3919;4366;4650;5543;6074;6140;6272;7262;7263;7626;7829;7835;8116;9862;10735;12413;12483	True;True;True;True;True;True;True;True;True;True;True;True;True;True;True;True;True;True;True;True;True;True
Q72TB1	Q72TB1	8	8	8	tr|Q72TB1|Q72TB1_LEPIC Histidine kinase response regulator hybrid protein OS=Leptospira interrogans serogroup Icterohaemorrhagiae serovar copenhageni (strain Fiocruz L1-130) OX=267671 GN=LIC_11110 PE=4 SV=1	1	8	8	8	7	5	6	7	5	6	7	5	6	34.5	34.5	34.5	34.291	304	304	0	101.66	28.9	26	28.9	986290000	351510000	307510000	327270000	304950000	270330000	489560000	3.54947e+08	3	240	8	5	7	20				1148	3307;6336;6612;7797;8875;9348;9565;11566	True;True;True;True;True;True;True;True
Q72VS1	Q72VS1	12	12	12	tr|Q72VS1|Q72VS1_LEPIC RNA polymerase ECF-type sigma factor OS=Leptospira interrogans serogroup Icterohaemorrhagiae serovar copenhageni (strain Fiocruz L1-130) OX=267671 GN=LIC_10225 PE=4 SV=1	1	12	12	12	11	7	6	11	7	6	11	7	6	45.5	45.5	45.5	35.445	301	301	0	53.688	39.2	24.6	18.3	1095000000	511770000	363890000	219360000	404280000	266470000	390410000	353720000	3	241	15	10	8	33				1489	2506;2602;3075;3076;4332;5597;6019;7355;7617;8272;10293;10458	True;True;True;True;True;True;True;True;True;True;True;True
Q72UM3	Q72UM3	16	16	16	tr|Q72UM3|Q72UM3_LEPIC Cysteine desulfurase OS=Leptospira interrogans serogroup Icterohaemorrhagiae serovar copenhageni (strain Fiocruz L1-130) OX=267671 GN=LIC_10634 PE=3 SV=1	1	16	16	16	15	14	2	15	14	2	15	14	2	51.9	51.9	51.9	46.686	416	416	0	219.17	49.3	48.1	5	1149300000	383870000	762010000	3471000	437790000	265660000		351725000	2	242	24	22	1	47				1322	736;2241;2919;3541;3689;5424;6398;6458;6798;7440;7721;7886;8034;9052;10124;12493	True;True;True;True;True;True;True;True;True;True;True;True;True;True;True;True
Q72TY6	Q72TY6	7	7	7	tr|Q72TY6|Q72TY6_LEPIC Uncharacterized protein OS=Leptospira interrogans serogroup Icterohaemorrhagiae serovar copenhageni (strain Fiocruz L1-130) OX=267671 GN=LIC_10878 PE=4 SV=1	1	7	7	7	5	7	3	5	7	3	5	7	3	20.1	20.1	20.1	46.373	407	407	0	86.217	13	20.1	8.6	1866100000	270830000	1547800000	47481000	370370000	545990000	129540000	3.48633e+08	3	243	12	19	4	35				1219	3225;3226;4087;6149;7378;11088;12067	True;True;True;True;True;True;True
Q72NG6	Q72NG6	8	8	8	sp|Q72NG6|RL22_LEPIC 50S ribosomal protein L22 OS=Leptospira interrogans serogroup Icterohaemorrhagiae serovar copenhageni (strain Fiocruz L1-130) OX=267671 GN=rplV PE=3 SV=1	1	8	8	8	8	3	4	8	3	4	8	3	4	49.1	49.1	49.1	12.566	110	110	0	39.293	49.1	25.5	34.5	837860000	490060000	36344000	311450000	429760000	160330000	453200000	3.47763e+08	3	244	11	3	5	19				327	4065;5790;7437;10992;10993;11289;11290;11291	True;True;True;True;True;True;True;True
Q72SG6	Q72SG6	7	7	7	sp|Q72SG6|CLPP1_LEPIC ATP-dependent Clp protease proteolytic subunit 1 OS=Leptospira interrogans serogroup Icterohaemorrhagiae serovar copenhageni (strain Fiocruz L1-130) OX=267671 GN=clpP1 PE=3 SV=1	1	7	7	7	5	7	4	5	7	4	5	7	4	46	46	46	22.112	198	198	0	103.04	29.3	46	29.3	1095100000	397580000	502560000	194920000	309680000	374740000	353930000	3.46117e+08	3	245	8	14	8	30				1017	5198;6861;8008;8566;8567;9978;10455	True;True;True;True;True;True;True
Q72NG8	Q72NG8	7	7	7	sp|Q72NG8|RL16_LEPIC 50S ribosomal protein L16 OS=Leptospira interrogans serogroup Icterohaemorrhagiae serovar copenhageni (strain Fiocruz L1-130) OX=267671 GN=rplP PE=3 SV=1	1	7	7	7	7	6	7	7	6	7	7	6	7	48.9	48.9	48.9	15.505	137	137	0	23.539	48.9	48.9	48.9	1026400000	579070000	189310000	258020000	402170000	273010000	362980000	3.46053e+08	3	246	18	9	16	43				329	550;3829;3940;4627;5003;5004;7166	True;True;True;True;True;True;True
Q75FT1	Q75FT1	11	11	11	tr|Q75FT1|Q75FT1_LEPIC Uncharacterized protein OS=Leptospira interrogans serogroup Icterohaemorrhagiae serovar copenhageni (strain Fiocruz L1-130) OX=267671 GN=LIC_20100 PE=4 SV=1	1	11	11	11	8	10	8	8	10	8	8	10	8	49.5	49.5	49.5	31.588	283	283	0	90.91	35.3	44.9	35.7	1071300000	427010000	451410000	192880000	405870000	306000000	311270000	3.41047e+08	3	247	11	15	11	37				1675	1113;2034;2149;4093;4146;4424;7319;10333;10831;11207;11286	True;True;True;True;True;True;True;True;True;True;True
Q72NY4	Q72NY4	45	45	45	tr|Q72NY4|Q72NY4_LEPIC Glutamate synthase (NADPH) alpha chain OS=Leptospira interrogans serogroup Icterohaemorrhagiae serovar copenhageni (strain Fiocruz L1-130) OX=267671 GN=LIC_12694 PE=4 SV=1	1	45	45	45	19	41	5	19	41	5	19	41	5	36	36	36	166.27	1498	1498	0	323.31	15.2	34.8	3.3	2557800000	205560000	2323500000	28707000	303770000	646400000	71331000	3.405e+08	3	248	21	57	5	83				414	54;55;584;587;642;1216;1386;1588;1661;2007;2332;2369;2629;2691;3368;3714;3931;4253;4713;4937;5471;5476;5880;6143;6144;6437;6676;7421;7422;7506;7582;8243;8575;8633;8786;9130;9153;9502;9711;9893;12001;12097;12151;12410;12459	True;True;True;True;True;True;True;True;True;True;True;True;True;True;True;True;True;True;True;True;True;True;True;True;True;True;True;True;True;True;True;True;True;True;True;True;True;True;True;True;True;True;True;True;True
Q72R51	Q72R51	14	14	14	tr|Q72R51|Q72R51_LEPIC Pyruvate dehydrogenase E1 component subunit alpha OS=Leptospira interrogans serogroup Icterohaemorrhagiae serovar copenhageni (strain Fiocruz L1-130) OX=267671 GN=acoA PE=4 SV=1	1	14	14	14	4	14	5	4	14	5	4	14	5	43.4	43.4	43.4	36.747	327	327	0	78.696	12.8	43.4	12.5	1516800000	62692000	1391700000	62375000	90953000	775830000	154630000	340471000	3	249	5	29	6	40				763	526;730;1085;2337;3390;4261;4686;7176;8725;9046;9295;10280;10445;11638	True;True;True;True;True;True;True;True;True;True;True;True;True;True
Q72Q63	Q72Q63	23	23	23	tr|Q72Q63|Q72Q63_LEPIC Carboxy-terminal processing protease OS=Leptospira interrogans serogroup Icterohaemorrhagiae serovar copenhageni (strain Fiocruz L1-130) OX=267671 GN=LIC_12250 PE=3 SV=1	1	23	23	23	17	19	14	17	19	14	17	19	14	47.3	47.3	47.3	66.192	590	590	0	133.22	32	40.5	27.6	1275600000	451180000	683600000	140820000	445860000	233870000	330640000	336790000	3	250	32	25	16	73				609	77;501;986;1002;1149;1419;1563;2594;3621;4033;5350;5532;6732;7067;7912;8121;8602;9226;9239;9594;9626;10942;11370	True;True;True;True;True;True;True;True;True;True;True;True;True;True;True;True;True;True;True;True;True;True;True
Q72P61	Q72P61	13	13	13	tr|Q72P61|Q72P61_LEPIC Phage-related protein OS=Leptospira interrogans serogroup Icterohaemorrhagiae serovar copenhageni (strain Fiocruz L1-130) OX=267671 GN=LIC_12615 PE=4 SV=1	1	13	13	13	11	10	9	11	10	9	11	10	9	58.4	58.4	58.4	39.098	356	356	0	323.31	53.1	43.5	40.7	1237900000	380570000	643760000	213590000	304990000	232510000	471580000	336360000	3	251	20	13	11	44				442	2464;2531;2624;5231;5626;6863;7646;8418;8979;9267;10346;10647;11458	True;True;True;True;True;True;True;True;True;True;True;True;True
Q72NB1	Q72NB1	18	18	18	tr|Q72NB1|Q72NB1_LEPIC Citrate synthase OS=Leptospira interrogans serogroup Icterohaemorrhagiae serovar copenhageni (strain Fiocruz L1-130) OX=267671 GN=LIC_12925 PE=3 SV=1	1	18	18	18	9	17	6	9	17	6	9	17	6	41.5	41.5	41.5	48.525	426	426	0	153.92	27	39.7	18.3	1542900000	285170000	1138500000	119300000	317480000	371590000	310330000	3.33133e+08	3	252	14	27	7	48				311	1544;2130;4066;5648;6118;6197;6563;7162;7199;8325;8810;8958;9025;9298;9998;10287;10336;12200	True;True;True;True;True;True;True;True;True;True;True;True;True;True;True;True;True;True
Q72VQ2	Q72VQ2	11	11	11	tr|Q72VQ2|Q72VQ2_LEPIC Uncharacterized protein OS=Leptospira interrogans serogroup Icterohaemorrhagiae serovar copenhageni (strain Fiocruz L1-130) OX=267671 GN=LIC_10244 PE=4 SV=1	1	11	11	11	9	10	6	9	10	6	9	10	6	46.4	46.4	46.4	29.409	252	252	0	61.805	37.7	42.1	21.8	1068000000	346530000	548300000	173160000	294540000	322550000	368540000	3.28543e+08	3	253	12	10	6	28				1478	212;2085;2196;4080;5653;7469;8005;8983;10481;10958;12082	True;True;True;True;True;True;True;True;True;True;True
Q72PS0	Q72PS0	23	23	23	tr|Q72PS0|Q72PS0_LEPIC Uncharacterized protein OS=Leptospira interrogans serogroup Icterohaemorrhagiae serovar copenhageni (strain Fiocruz L1-130) OX=267671 GN=LIC_12397 PE=4 SV=1	1	23	23	23	11	18	9	11	18	9	11	18	9	42.8	42.8	42.8	69.161	614	614	0	100.55	19.9	35	17.9	1263400000	159730000	915870000	187770000	324890000	332850000	327790000	328510000	3	254	17	29	11	57				546	216;334;377;541;697;1715;2106;3272;5745;5748;6100;6473;7583;7673;8096;8322;8900;10076;10524;10525;11350;11729;11730	True;True;True;True;True;True;True;True;True;True;True;True;True;True;True;True;True;True;True;True;True;True;True
Q72UG5	Q72UG5	13	13	13	tr|Q72UG5|Q72UG5_LEPIC Uncharacterized protein OS=Leptospira interrogans serogroup Icterohaemorrhagiae serovar copenhageni (strain Fiocruz L1-130) OX=267671 GN=LIC_10692 PE=4 SV=1	1	13	13	13	10	12	9	10	12	9	10	12	9	49.2	49.2	49.2	34.391	297	297	0	122.12	34	46.5	27.9	1200500000	226110000	829130000	145250000	237750000	476790000	270410000	3.28317e+08	3	255	12	19	10	41				1300	71;245;420;1328;4178;4444;6746;8543;8899;9579;9835;11030;12060	True;True;True;True;True;True;True;True;True;True;True;True;True
Q72U05	Q72U05	10	10	10	sp|Q72U05|TRPB_LEPIC Tryptophan synthase beta chain OS=Leptospira interrogans serogroup Icterohaemorrhagiae serovar copenhageni (strain Fiocruz L1-130) OX=267671 GN=trpB PE=3 SV=1	1	10	10	10	6	10	7	6	10	7	6	10	7	32.5	32.5	32.5	43.679	397	397	0	74.895	23.2	32.5	23.9	1267900000	304660000	852970000	110280000	233290000	477310000	272100000	3.27567e+08	3	256	10	20	8	38				1228	1036;2300;3696;4483;5241;6559;8569;8716;11798;12399	True;True;True;True;True;True;True;True;True;True
Q72WB0	Q72WB0	2	2	2	tr|Q72WB0|Q72WB0_LEPIC Uncharacterized protein OS=Leptospira interrogans serogroup Icterohaemorrhagiae serovar copenhageni (strain Fiocruz L1-130) OX=267671 GN=LIC_10027 PE=4 SV=1	1	2	2	2	2	2	2	2	2	2	2	2	2	10.7	10.7	10.7	25.746	234	234	0	18.888	10.7	10.7	10.7	1635900000	512730000	930660000	192500000	347520000	373950000	258190000	3.26553e+08	3	257	14	15	10	39				1580	756;10608	True;True
Q72UP4	Q72UP4	2	2	2	tr|Q72UP4|Q72UP4_LEPIC Uncharacterized protein OS=Leptospira interrogans serogroup Icterohaemorrhagiae serovar copenhageni (strain Fiocruz L1-130) OX=267671 GN=LIC_10613 PE=4 SV=1	1	2	2	2	2	2	2	2	2	2	2	2	2	14.8	14.8	14.8	11.928	115	115	0	76.786	14.8	14.8	14.8	578690000	318300000	73557000	186830000	302480000	424020000	239050000	321850000	3	258	8	3	4	15				1334	1519;1520	True;True
Q72T23	Q72T23	16	16	16	tr|Q72T23|Q72T23_LEPIC Adenylate/guanylate cyclase OS=Leptospira interrogans serogroup Icterohaemorrhagiae serovar copenhageni (strain Fiocruz L1-130) OX=267671 GN=LIC_11198 PE=4 SV=1	1	16	16	16	12	12	10	12	12	10	12	12	10	46.1	46.1	46.1	47.157	423	423	0	117.75	33.1	36.4	28.6	1303700000	318700000	811790000	173210000	328410000	252580000	383910000	3.21633e+08	3	259	21	23	13	57				1115	161;545;1176;2181;2888;3192;3489;4073;5190;7623;7831;9271;9529;9826;11059;12000	True;True;True;True;True;True;True;True;True;True;True;True;True;True;True;True
Q72SP8	Q72SP8	12	12	12	sp|Q72SP8|FLGI_LEPIC Flagellar P-ring protein OS=Leptospira interrogans serogroup Icterohaemorrhagiae serovar copenhageni (strain Fiocruz L1-130) OX=267671 GN=flgI PE=3 SV=1	1	12	12	12	12	7	5	12	7	5	12	7	5	49.7	49.7	49.7	39.512	366	366	0	284.53	49.7	32	25.1	980290000	639780000	219720000	120800000	503340000	242920000	207540000	3.17933e+08	3	260	14	8	4	26				1056	1110;1111;4161;7138;8051;9247;9400;9438;9630;10080;10804;11616	True;True;True;True;True;True;True;True;True;True;True;True
Q72TA6	Q72TA6	15	15	15	tr|Q72TA6|Q72TA6_LEPIC Thiosulfate sulfurtransferase OS=Leptospira interrogans serogroup Icterohaemorrhagiae serovar copenhageni (strain Fiocruz L1-130) OX=267671 GN=sseA PE=4 SV=1	1	15	15	15	13	13	12	13	13	12	13	13	12	58.2	58.2	58.2	32.136	285	285	0	103.21	52.3	50.9	47.4	1038100000	329940000	522890000	185230000	286190000	345650000	321660000	3.17833e+08	3	261	16	15	15	46				1146	20;3346;5182;6029;7157;7812;8677;9227;9384;9888;10161;10666;10764;11243;11961	True;True;True;True;True;True;True;True;True;True;True;True;True;True;True
Q72QV7	Q72QV7	4	4	4	tr|Q72QV7|Q72QV7_LEPIC Succinate dehydrogenase cytochrome B subunit OS=Leptospira interrogans serogroup Icterohaemorrhagiae serovar copenhageni (strain Fiocruz L1-130) OX=267671 GN=sdhC PE=4 SV=1	1	4	4	4	4	3	3	4	3	3	4	3	3	13.3	13.3	13.3	24.96	226	226	0	16.9	13.3	13.3	12.8	980630000	385150000	387860000	207620000	285410000	355860000	309770000	3.17013e+08	3	262	9	3	6	18				711	1093;5206;6122;8476	True;True;True;True
P61656	P61656	12	12	12	sp|P61656|KDSA_LEPIC 2-dehydro-3-deoxyphosphooctonate aldolase OS=Leptospira interrogans serogroup Icterohaemorrhagiae serovar copenhageni (strain Fiocruz L1-130) OX=267671 GN=kdsA PE=3 SV=2	1	12	12	12	8	12	6	8	12	6	8	12	6	51.6	51.6	51.6	31.703	287	287	0	130	39.7	51.6	32.8	1126200000	218610000	768270000	139360000	217070000	431970000	298040000	3.15693e+08	3	263	8	16	4	28				45	384;1486;1773;2249;3856;3876;3987;4683;5940;8936;12320;12321	True;True;True;True;True;True;True;True;True;True;True;True
Q72M63	Q72M63	15	15	15	tr|Q72M63|Q72M63_LEPIC Isocitrate dehydrogenase OS=Leptospira interrogans serogroup Icterohaemorrhagiae serovar copenhageni (strain Fiocruz L1-130) OX=267671 GN=LIC_13328 PE=4 SV=1	1	15	15	15	10	14	3	10	14	3	10	14	3	40	40	40	53.887	488	488	0	98.199	29.1	35.5	7.2	1535700000	340380000	1137500000	57790000	342350000	417880000	184660000	3.14963e+08	3	264	14	21	3	38				157	1298;1797;2261;4231;4525;4829;5080;5238;6416;8935;8961;10005;10768;11891;11995	True;True;True;True;True;True;True;True;True;True;True;True;True;True;True
Q72V73	Q72V73	10	10	10	sp|Q72V73|KPRS_LEPIC Ribose-phosphate pyrophosphokinase OS=Leptospira interrogans serogroup Icterohaemorrhagiae serovar copenhageni (strain Fiocruz L1-130) OX=267671 GN=prs PE=3 SV=1	1	10	10	10	6	7	8	6	7	8	6	7	8	50.3	50.3	50.3	33.847	312	312	0	124.08	32.7	34.6	40.1	908050000	377730000	264760000	265560000	348000000	213620000	374980000	312200000	3	265	8	7	9	24				1406	629;722;3136;4377;4783;5159;5258;10017;11593;11773	True;True;True;True;True;True;True;True;True;True
Q72RS0	Q72RS0	8	8	8	tr|Q72RS0|Q72RS0_LEPIC Enoyl-CoA hydratase OS=Leptospira interrogans serogroup Icterohaemorrhagiae serovar copenhageni (strain Fiocruz L1-130) OX=267671 GN=LIC_11672 PE=4 SV=1	1	8	8	8	6	8	5	6	8	5	6	8	5	32.9	32.9	32.9	28.603	255	255	0	24.236	24.7	32.9	22	1402200000	305760000	1051900000	44513000	269810000	567830000	98019000	3.11886e+08	3	266	9	13	6	28				888	1259;1476;4321;4558;6422;6636;8265;9869	True;True;True;True;True;True;True;True
Q72RJ9	Q72RJ9	17	17	17	sp|Q72RJ9|ARGC_LEPIC N-acetyl-gamma-glutamyl-phosphate reductase OS=Leptospira interrogans serogroup Icterohaemorrhagiae serovar copenhageni (strain Fiocruz L1-130) OX=267671 GN=argC PE=3 SV=1	1	17	17	17	8	16	9	8	16	9	8	16	9	54.7	54.7	54.7	37.781	338	338	0	128.37	33.4	54.7	32	1148100000	164780000	851300000	132060000	221890000	437020000	275170000	311360000	3	267	9	20	9	38				851	148;783;784;3288;3839;4131;5129;6236;6705;7855;9058;9723;10154;10408;11258;11613;11614	True;True;True;True;True;True;True;True;True;True;True;True;True;True;True;True;True
Q72R32	Q72R32	13	13	13	tr|Q72R32|Q72R32_LEPIC Inosine-5-monophosphate dehydrogenase OS=Leptospira interrogans serogroup Icterohaemorrhagiae serovar copenhageni (strain Fiocruz L1-130) OX=267671 GN=guaB PE=3 SV=1	1	13	13	13	7	13	7	7	13	7	7	13	7	27	27	27	55.88	508	508	0	81.808	16.9	27	17.1	1270800000	269240000	906730000	94822000	291130000	396260000	244250000	3.10547e+08	3	268	15	25	8	48				754	651;652;1028;3484;3794;3918;5930;7168;7281;7510;8144;10954;11519	True;True;True;True;True;True;True;True;True;True;True;True;True
P62414	P62414	14	14	14	sp|P62414|PGK_LEPIC Phosphoglycerate kinase OS=Leptospira interrogans serogroup Icterohaemorrhagiae serovar copenhageni (strain Fiocruz L1-130) OX=267671 GN=pgk PE=3 SV=1	1	14	14	14	12	11	10	12	11	10	12	11	10	42.2	42.2	42.2	43.002	396	396	0	72.941	36.9	35.6	33.1	1179700000	337080000	667540000	175130000	284590000	238270000	397080000	3.06647e+08	3	269	22	21	14	57				63	295;383;1753;3897;4824;6067;6495;6496;8010;8606;10529;10852;11490;11535	True;True;True;True;True;True;True;True;True;True;True;True;True;True
Q72M43	Q72M43	20	20	20	tr|Q72M43|Q72M43_LEPIC DNA gyrase subunit B OS=Leptospira interrogans serogroup Icterohaemorrhagiae serovar copenhageni (strain Fiocruz L1-130) OX=267671 GN=gyrB PE=4 SV=1	1	20	20	20	12	18	8	12	18	8	12	18	8	35.2	35.2	35.2	81.524	711	711	0	123.98	22.6	30.7	12.8	1432000000	272460000	1039000000	120530000	273590000	258960000	381060000	3.04537e+08	3	270	19	24	10	53				146	944;1365;2703;3186;3716;6597;6841;7841;8110;8247;8688;9007;9613;10043;10288;10601;11126;11405;11667;12059	True;True;True;True;True;True;True;True;True;True;True;True;True;True;True;True;True;True;True;True
Q72RD3	Q72RD3	16	16	16	tr|Q72RD3|Q72RD3_LEPIC Gamma-glutamyltranspeptidase OS=Leptospira interrogans serogroup Icterohaemorrhagiae serovar copenhageni (strain Fiocruz L1-130) OX=267671 GN=ggt PE=4 SV=1	1	16	16	16	12	15	12	12	15	12	12	15	12	31.9	31.9	31.9	63.498	577	577	0	76.167	21.5	29.3	22.9	1090800000	336660000	562600000	191480000	298250000	252360000	361200000	3.03937e+08	3	271	22	23	13	58				814	581;636;793;1190;1790;1875;3701;4328;4333;4769;5294;5533;6108;6814;10334;10814	True;True;True;True;True;True;True;True;True;True;True;True;True;True;True;True
Q75FT8	Q75FT8	7	7	7	tr|Q75FT8|Q75FT8_LEPIC Bacterioferritin comigratory protein OS=Leptospira interrogans serogroup Icterohaemorrhagiae serovar copenhageni (strain Fiocruz L1-130) OX=267671 GN=bcp PE=4 SV=1	1	7	7	7	7	1	6	7	1	6	7	1	6	56.4	56.4	56.4	18.365	163	163	0	86.74	56.4	11	56.4	568320000	273790000	16365000	278170000	228100000		375210000	301655000	2	272	10	1	9	20				1680	1400;6210;7264;11019;11361;11878;12390	True;True;True;True;True;True;True
Q72RB4	Q72RB4	10	10	10	tr|Q72RB4|Q72RB4_LEPIC Putative lipoprotein OS=Leptospira interrogans serogroup Icterohaemorrhagiae serovar copenhageni (strain Fiocruz L1-130) OX=267671 GN=LIC_11834 PE=4 SV=1	1	10	10	10	10	7	10	10	7	10	10	7	10	30.7	30.7	30.7	34.682	309	309	0	58.876	30.7	21.7	30.7	679020000	298220000	111340000	269460000	304070000	260260000	340410000	301580000	3	273	14	6	14	34				801	1666;2204;5110;5599;5857;7265;8352;8402;10291;10292	True;True;True;True;True;True;True;True;True;True
Q72M44	Q72M44	15	15	15	tr|Q72M44|Q72M44_LEPIC DNA topoisomerase (ATP-hydrolyzing) OS=Leptospira interrogans serogroup Icterohaemorrhagiae serovar copenhageni (strain Fiocruz L1-130) OX=267671 GN=LIC_13347 PE=3 SV=1	1	15	15	15	10	13	7	10	13	7	10	13	7	42	42	42	54.076	462	462	0	114.92	22.3	39.4	19.3	1178000000	227860000	802300000	147840000	290780000	256750000	355120000	3.00883e+08	3	274	15	26	13	54				147	382;898;1224;1557;2092;5178;7287;8557;9131;9546;10926;11312;11313;11576;12080	True;True;True;True;True;True;True;True;True;True;True;True;True;True;True
Q72RE6	Q72RE6	13	13	13	tr|Q72RE6|Q72RE6_LEPIC Glycerol kinase OS=Leptospira interrogans serogroup Icterohaemorrhagiae serovar copenhageni (strain Fiocruz L1-130) OX=267671 GN=glpK PE=3 SV=1	1	13	13	13	9	13	3	9	13	3	9	13	3	38.1	38.1	38.1	55.085	496	496	0	165.88	25.2	38.1	8.7	1820800000	248330000	1538800000	33748000	261480000	460790000	179230000	300500000	3	275	12	21	2	35				821	2494;2597;3318;4585;5405;8294;8614;9289;9496;10294;10494;10495;11825	True;True;True;True;True;True;True;True;True;True;True;True;True
Q72N79	Q72N79	3	3	3	tr|Q72N79|Q72N79_LEPIC Uncharacterized protein OS=Leptospira interrogans serogroup Icterohaemorrhagiae serovar copenhageni (strain Fiocruz L1-130) OX=267671 GN=LIC_12958 PE=4 SV=1	1	3	3	3	3	2	3	3	2	3	3	2	3	39.8	39.8	39.8	11.214	93	93	0	12.485	39.8	25.8	39.8	510840000	191570000	112040000	207230000	144180000	489630000	266880000	300230000	3	276	8	4	6	18				296	2195;9002;11869	True;True;True
Q72M77	Q72M77	12	12	12	tr|Q72M77|Q72M77_LEPIC Uncharacterized protein OS=Leptospira interrogans serogroup Icterohaemorrhagiae serovar copenhageni (strain Fiocruz L1-130) OX=267671 GN=LIC_13313 PE=4 SV=1	1	12	12	12	12	11	9	12	11	9	12	11	9	34.3	34.3	34.3	42.378	367	367	0	145.51	34.3	30.2	27.8	1089800000	396350000	556910000	136500000	298960000	247760000	348120000	298280000	3	277	24	14	12	50				162	995;1872;3140;3653;4007;5512;5536;6867;7358;8843;10589;11357	True;True;True;True;True;True;True;True;True;True;True;True
Q72RH7	Q72RH7	15	15	15	sp|Q72RH7|LEU3_LEPIC 3-isopropylmalate dehydrogenase OS=Leptospira interrogans serogroup Icterohaemorrhagiae serovar copenhageni (strain Fiocruz L1-130) OX=267671 GN=leuB PE=3 SV=1	1	15	15	15	11	11	13	11	11	13	11	11	13	56.1	56.1	56.1	38.87	358	358	0	124.76	39.9	42.7	47.5	1081700000	310470000	541260000	229950000	288600000	222820000	382850000	298090000	3	278	19	24	16	59				838	626;1089;1798;1885;1960;2214;2587;4002;4142;6386;9261;10272;10918;11648;12378	True;True;True;True;True;True;True;True;True;True;True;True;True;True;True
Q72M01	Q72M01	13	13	13	tr|Q72M01|Q72M01_LEPIC Polysaccharide deacetylase OS=Leptospira interrogans serogroup Icterohaemorrhagiae serovar copenhageni (strain Fiocruz L1-130) OX=267671 GN=LIC_13392 PE=4 SV=1	1	13	13	13	12	7	7	12	7	7	12	7	7	33.3	33.3	33.3	59.231	540	540	0	206.13	33.3	20.9	23.7	916380000	505280000	181700000	229400000	346400000	199650000	342080000	2.96043e+08	3	279	16	7	8	31				126	496;690;866;1338;1822;7124;7942;8752;9152;10459;10763;11029;11880	True;True;True;True;True;True;True;True;True;True;True;True;True
Q72R01	Q72R01	8	8	8	sp|Q72R01|CLPP2_LEPIC ATP-dependent Clp protease proteolytic subunit 2 OS=Leptospira interrogans serogroup Icterohaemorrhagiae serovar copenhageni (strain Fiocruz L1-130) OX=267671 GN=clpP2 PE=3 SV=1	1	8	8	8	6	8	5	6	8	5	6	8	5	46.2	46.2	46.2	21.635	197	197	0	84.776	40.6	46.2	33	885060000	260850000	454940000	169270000	293490000	313640000	279560000	2.95563e+08	3	280	12	12	8	32				736	1559;4297;4615;4616;4762;7049;7117;11513	True;True;True;True;True;True;True;True
Q72MU7	Q72MU7	11	11	11	tr|Q72MU7|Q72MU7_LEPIC PfaP OS=Leptospira interrogans serogroup Icterohaemorrhagiae serovar copenhageni (strain Fiocruz L1-130) OX=267671 GN=pfaP PE=4 SV=1	1	11	11	11	11	6	4	11	6	4	11	6	4	50	50	50	27.226	242	242	0	117.09	50	28.9	14.5	1039000000	544660000	352110000	142260000	389970000	220730000	272000000	2.94233e+08	3	281	22	14	6	42				253	1305;1415;1425;1595;4561;5784;5854;6390;7726;10003;12220	True;True;True;True;True;True;True;True;True;True;True
Q72MC6	Q72MC6	15	15	15	tr|Q72MC6|Q72MC6_LEPIC Amidophosphoribosyltransferase OS=Leptospira interrogans serogroup Icterohaemorrhagiae serovar copenhageni (strain Fiocruz L1-130) OX=267671 GN=purF PE=3 SV=1	1	15	15	15	5	15	1	5	15	1	5	15	1	40.8	40.8	40.8	54.781	490	490	0	121.59	8.4	40.8	3.3	1034000000	411110000	618570000	4345600	231710000	354970000		293340000	2	282	7	22	1	30				179	1353;2202;2641;3347;3873;6862;9409;9410;10217;10676;11025;11089;11339;11998;12411	True;True;True;True;True;True;True;True;True;True;True;True;True;True;True
Q75FW7	Q75FW7	6	6	6	tr|Q75FW7|Q75FW7_LEPIC 3-oxoacyl-(Acyl-carrier protein) reductase OS=Leptospira interrogans serogroup Icterohaemorrhagiae serovar copenhageni (strain Fiocruz L1-130) OX=267671 GN=fabG PE=4 SV=1	1	6	6	6	5	5	6	5	5	6	5	5	6	26.8	26.8	26.8	26.063	254	254	0	34.446	23.6	23.6	26.8	1001900000	427700000	342940000	231230000	311680000	275050000	290730000	2.92487e+08	3	283	14	9	15	38				1696	236;299;356;767;9917;10097	True;True;True;True;True;True
Q72RF4	Q72RF4	24	24	24	tr|Q72RF4|Q72RF4_LEPIC ATP-dependent DNA helicase OS=Leptospira interrogans serogroup Icterohaemorrhagiae serovar copenhageni (strain Fiocruz L1-130) OX=267671 GN=recG PE=4 SV=1	1	24	24	24	12	21	12	12	21	12	12	21	12	51	51	51	64.575	569	569	0	167.68	25.7	42.9	25.7	1357000000	240380000	1002200000	114400000	254300000	269600000	352200000	2.92033e+08	3	284	20	32	15	67				826	70;825;826;1615;1659;1721;2027;2668;3467;3550;4239;4678;5519;5905;6251;6669;7470;7789;8839;8947;9601;9782;12119;12382	True;True;True;True;True;True;True;True;True;True;True;True;True;True;True;True;True;True;True;True;True;True;True;True
Q72QB5	Q72QB5	10	10	10	tr|Q72QB5|Q72QB5_LEPIC Aminotransferase OS=Leptospira interrogans serogroup Icterohaemorrhagiae serovar copenhageni (strain Fiocruz L1-130) OX=267671 GN=LIC_12197 PE=3 SV=1	1	10	10	10	9	9	8	9	9	8	9	9	8	42	42	42	41.049	367	367	0	153.83	36.5	35.4	34.6	1100300000	307930000	600330000	192070000	274640000	248980000	350340000	291320000	3	285	12	19	9	40				634	374;1703;2739;4282;7191;7599;8475;8487;9023;10902	True;True;True;True;True;True;True;True;True;True
Q72MH3	Q72MH3	3	3	3	tr|Q72MH3|Q72MH3_LEPIC Putative cytochrome oxidase subunit OS=Leptospira interrogans serogroup Icterohaemorrhagiae serovar copenhageni (strain Fiocruz L1-130) OX=267671 GN=LIC_13214 PE=4 SV=1	1	3	3	3	3	2	2	3	2	2	3	2	2	9.8	9.8	9.8	21.664	194	194	0	5.8457	9.8	7.7	6.2	1053800000	265900000	675500000	112410000	299050000	316090000	253500000	2.89547e+08	3	286	8	7	4	19				201	3024;3025;7209	True;True;True
Q72NI5	Q72NI5	9	9	9	sp|Q72NI5|RS13_LEPIC 30S ribosomal protein S13 OS=Leptospira interrogans serogroup Icterohaemorrhagiae serovar copenhageni (strain Fiocruz L1-130) OX=267671 GN=rpsM PE=3 SV=1	1	9	9	9	9	5	8	9	5	8	9	5	8	44.8	44.8	44.8	14.038	125	125	0	84.584	44.8	31.2	44.8	737020000	399680000	115680000	221660000	308060000	262350000	297010000	289140000	3	287	15	8	12	35				343	1260;1261;3765;5720;7057;9311;9312;11348;11349	True;True;True;True;True;True;True;True;True
Q72U12	Q72U12	13	13	13	sp|Q72U12|PYRH_LEPIC Uridylate kinase OS=Leptospira interrogans serogroup Icterohaemorrhagiae serovar copenhageni (strain Fiocruz L1-130) OX=267671 GN=pyrH PE=3 SV=1	1	13	13	13	11	10	3	11	10	3	11	10	3	65.7	65.7	65.7	27.005	248	248	0	323.31	60.1	55.6	20.6	921220000	416500000	456010000	48701000	431020000	326000000	108820000	2.88613e+08	3	288	14	16	4	34				1235	316;317;727;745;780;2537;5652;7284;8063;10995;11625;12404;12405	True;True;True;True;True;True;True;True;True;True;True;True;True
Q72SM4	Q72SM4	8	8	8	tr|Q72SM4|Q72SM4_LEPIC Transketolase OS=Leptospira interrogans serogroup Icterohaemorrhagiae serovar copenhageni (strain Fiocruz L1-130) OX=267671 GN=tkt PE=4 SV=1	1	8	8	8	5	8	7	5	8	7	5	8	7	33.4	33.4	33.4	34.782	320	320	0	51.213	17.5	33.4	28.1	1009900000	211620000	655640000	142640000	247690000	350560000	252050000	2.83433e+08	3	289	8	11	8	27				1047	1851;1856;2168;8111;8439;8780;11206;11300	True;True;True;True;True;True;True;True
Q72N29	Q72N29	18	18	18	tr|Q72N29|Q72N29_LEPIC Acyl-CoA dehydrogenase OS=Leptospira interrogans serogroup Icterohaemorrhagiae serovar copenhageni (strain Fiocruz L1-130) OX=267671 GN=LIC_13009 PE=3 SV=1	1	18	18	18	13	15	5	13	15	5	13	15	5	50.8	50.8	50.8	61.463	557	557	0	255.48	37.9	42.2	14.5	1488900000	289560000	1110700000	88657000	314810000	291510000	232240000	279520000	3	290	23	30	5	58				282	312;358;556;1186;1607;2884;3496;3523;3770;3771;3966;4123;4617;7587;7595;9314;11133;11701	True;True;True;True;True;True;True;True;True;True;True;True;True;True;True;True;True;True
Q72MY0	Q72MY0	7	7	7	tr|Q72MY0|Q72MY0_LEPIC Putative lipoprotein OS=Leptospira interrogans serogroup Icterohaemorrhagiae serovar copenhageni (strain Fiocruz L1-130) OX=267671 GN=LIC_13059 PE=4 SV=1	1	7	7	7	6	5	6	6	5	6	6	5	6	38.5	38.5	38.5	26.614	231	231	0	60.751	31.6	22.9	33.3	842950000	389360000	267370000	186230000	319030000	190730000	321780000	277180000	3	291	11	6	7	24				266	3705;5443;7631;7717;8378;10148;10722	True;True;True;True;True;True;True
Q72RH8	Q72RH8	12	12	12	sp|Q72RH8|ARGD_LEPIC Acetylornithine aminotransferase OS=Leptospira interrogans serogroup Icterohaemorrhagiae serovar copenhageni (strain Fiocruz L1-130) OX=267671 GN=argD PE=3 SV=1	1	12	12	12	7	12	8	7	12	8	7	12	8	38.2	38.2	38.2	44.866	406	406	0	136.4	26.6	38.2	26.1	999000000	310010000	540940000	148050000	250500000	239560000	339950000	276670000	3	292	14	19	8	41				839	2093;3736;4076;5616;5946;6299;7987;9575;11125;12152;12340;12345	True;True;True;True;True;True;True;True;True;True;True;True
Q72V71	Q72V71	6	6	6	tr|Q72V71|Q72V71_LEPIC Peptidyl-tRNA hydrolase OS=Leptospira interrogans serogroup Icterohaemorrhagiae serovar copenhageni (strain Fiocruz L1-130) OX=267671 GN=LIC_10431 PE=4 SV=1	1	6	6	6	6	5	4	6	5	4	6	5	4	44.9	44.9	44.9	20.992	187	187	0	51.85	44.9	29.9	24.1	788000000	243160000	315190000	229650000	177600000	266480000	377070000	2.73717e+08	3	293	9	4	6	19				1404	2380;4699;4971;6837;9563;9580	True;True;True;True;True;True
Q72NM7	Q72NM7	10	10	10	tr|Q72NM7|Q72NM7_LEPIC Uncharacterized protein OS=Leptospira interrogans serogroup Icterohaemorrhagiae serovar copenhageni (strain Fiocruz L1-130) OX=267671 GN=LIC_12805 PE=4 SV=1	1	10	10	10	8	7	7	8	7	7	8	7	7	34.9	34.9	34.9	38.344	335	335	0	195.82	30.7	24.2	27.2	838960000	308840000	345930000	184200000	262970000	260900000	296240000	273370000	3	294	11	9	9	29				362	285;1608;1967;6185;6384;6385;7943;8139;9494;9707	True;True;True;True;True;True;True;True;True;True
Q72QA9	Q72QA9	5	5	5	tr|Q72QA9|Q72QA9_LEPIC Phosphoheptose isomerase OS=Leptospira interrogans serogroup Icterohaemorrhagiae serovar copenhageni (strain Fiocruz L1-130) OX=267671 GN=LIC_12203 PE=4 SV=1	1	5	5	5	4	5	3	4	5	3	4	5	3	45.9	45.9	45.9	20.103	185	185	0	136.43	29.2	45.9	29.2	929580000	200580000	616090000	112910000	126320000	445260000	248120000	2.73233e+08	3	295	8	12	5	25				628	473;605;3379;7714;11042	True;True;True;True;True
Q72PY8	Q72PY8	19	19	19	tr|Q72PY8|Q72PY8_LEPIC Adenylate/guanylate cyclase OS=Leptospira interrogans serogroup Icterohaemorrhagiae serovar copenhageni (strain Fiocruz L1-130) OX=267671 GN=LIC_12327 PE=3 SV=1	1	19	19	19	14	17	14	14	17	14	14	17	14	41.1	41.1	41.1	55.845	492	492	0	147.14	34.1	38	31.3	1084400000	238930000	680020000	165460000	247330000	238630000	333010000	272990000	3	296	22	23	18	63				574	250;251;1034;2891;3156;3249;4318;4668;4697;4847;7514;8818;8855;9334;9946;10212;10451;10607;10688	True;True;True;True;True;True;True;True;True;True;True;True;True;True;True;True;True;True;True
Q72S54	Q72S54	10	9	9	tr|Q72S54|Q72S54_LEPIC Flagellin OS=Leptospira interrogans serogroup Icterohaemorrhagiae serovar copenhageni (strain Fiocruz L1-130) OX=267671 GN=LIC_11532 PE=3 SV=1	1	10	9	9	8	7	10	7	6	9	7	6	9	51.9	48.8	48.8	31.55	285	285	0	168.72	38.9	38.9	51.9	886170000	378850000	259510000	247810000	336290000	177270000	303240000	2.72267e+08	3	297	11	10	14	35				962	91;240;918;6093;6482;7499;8516;8926;9194;9456	False;True;True;True;True;True;True;True;True;True
Q75FR7	Q75FR7	17	17	17	tr|Q75FR7|Q75FR7_LEPIC LipL45 homologue OS=Leptospira interrogans serogroup Icterohaemorrhagiae serovar copenhageni (strain Fiocruz L1-130) OX=267671 GN=LIC_20114 PE=4 SV=1	1	17	17	17	14	7	16	14	7	16	14	7	16	47.4	47.4	47.4	40.996	363	363	0	87.146	36.6	20.4	44.6	817800000	339710000	243790000	234300000	255960000	286700000	271250000	2.71303e+08	3	298	17	9	19	45				1668	2428;3538;3539;3772;4693;5125;6519;6726;7164;8715;8869;9222;9255;9485;11097;11472;11645	True;True;True;True;True;True;True;True;True;True;True;True;True;True;True;True;True
Q75FH5	Q75FH5	22	22	22	tr|Q75FH5|Q75FH5_LEPIC Uncharacterized protein OS=Leptospira interrogans serogroup Icterohaemorrhagiae serovar copenhageni (strain Fiocruz L1-130) OX=267671 GN=LIC_20214 PE=4 SV=1	1	22	22	22	16	17	7	16	17	7	16	17	7	35	35	35	94.961	843	843	0	176.64	26.5	28.9	10	1119500000	346690000	706320000	66495000	346570000	197140000	265890000	2.69867e+08	3	299	26	28	9	63				1619	967;1480;2834;3141;3169;3980;3992;4072;4081;7244;7441;7768;8873;9505;9642;9735;10206;10761;11222;12122;12432;12488	True;True;True;True;True;True;True;True;True;True;True;True;True;True;True;True;True;True;True;True;True;True
Q72MM5	Q72MM5	8	8	8	tr|Q72MM5|Q72MM5_LEPIC GDP-mannose 4,6-dehydratase OS=Leptospira interrogans serogroup Icterohaemorrhagiae serovar copenhageni (strain Fiocruz L1-130) OX=267671 GN=gmd PE=3 SV=1	1	8	8	8	8	7	7	8	7	7	8	7	7	27.9	27.9	27.9	38.155	340	340	0	88.472	27.9	25.3	27.6	899050000	337990000	343350000	217710000	271310000	195780000	340930000	269340000	3	300	13	13	11	37				221	509;3276;3278;4094;5584;5998;9359;11599	True;True;True;True;True;True;True;True
Q72V72	Q72V72	6	6	6	sp|Q72V72|RL25_LEPIC 50S ribosomal protein L25 OS=Leptospira interrogans serogroup Icterohaemorrhagiae serovar copenhageni (strain Fiocruz L1-130) OX=267671 GN=rplY PE=3 SV=1	1	6	6	6	6	6	6	6	6	6	6	6	6	50	50	50	23.069	212	212	0	110.5	50	50	50	814490000	384350000	248570000	181570000	266600000	245280000	295910000	2.69263e+08	3	301	15	9	11	35				1405	4695;8929;9879;10269;10394;11592	True;True;True;True;True;True
Q72UQ7	Q72UQ7	7	7	7	tr|Q72UQ7|Q72UQ7_LEPIC Fatty acid synthase subunit beta OS=Leptospira interrogans serogroup Icterohaemorrhagiae serovar copenhageni (strain Fiocruz L1-130) OX=267671 GN=LIC_10600 PE=4 SV=1	1	7	7	7	5	1	6	5	1	6	5	1	6	66.7	66.7	66.7	15.149	138	138	0	44.391	44.9	13.8	60.1	465920000	266850000	0	199070000	249860000		284180000	267020000	2	302	13	1	11	25				1341	1766;6392;6829;7644;10192;10282;11997	True;True;True;True;True;True;True
Q72W18	Q72W18	6	6	6	tr|Q72W18|Q72W18_LEPIC LipL45-like protein OS=Leptospira interrogans serogroup Icterohaemorrhagiae serovar copenhageni (strain Fiocruz L1-130) OX=267671 GN=LIC_10123 PE=4 SV=1	1	6	6	6	6	6	5	6	6	5	6	6	5	21.2	21.2	21.2	36.157	330	330	0	37.661	21.2	21.2	18.8	597980000	245030000	133120000	219840000	177620000	224470000	398590000	2.66893e+08	3	303	14	9	8	31				1537	2705;5137;5928;7954;9692;10754	True;True;True;True;True;True
Q72LX6	Q72LX6	10	10	10	tr|Q72LX6|Q72LX6_LEPIC Uncharacterized protein OS=Leptospira interrogans serogroup Icterohaemorrhagiae serovar copenhageni (strain Fiocruz L1-130) OX=267671 GN=LIC_13417 PE=4 SV=1	1	10	10	10	9	9	5	9	9	5	9	9	5	50.2	50.2	50.2	31.71	283	283	0	111.91	43.8	47.7	20.5	1215400000	342190000	785080000	88178000	283040000	282520000	230770000	2.65443e+08	3	304	21	21	8	50				108	1890;4214;5201;5605;7720;8295;8808;9414;11509;11858	True;True;True;True;True;True;True;True;True;True
Q72UM9	Q72UM9	6	6	6	tr|Q72UM9|Q72UM9_LEPIC Putative lipoprotein OS=Leptospira interrogans serogroup Icterohaemorrhagiae serovar copenhageni (strain Fiocruz L1-130) OX=267671 GN=LIC_10628 PE=4 SV=1	1	6	6	6	5	2	5	5	2	5	5	2	5	52.5	52.5	52.5	14.818	139	139	0	19.089	52.5	30.2	41.7	710930000	349490000	29322000	332120000	279870000	127680000	380710000	2.62753e+08	3	305	12	3	12	27				1325	2985;3303;3304;9322;10518;12462	True;True;True;True;True;True
Q72NG9	Q72NG9	4	4	4	sp|Q72NG9|RL29_LEPIC 50S ribosomal protein L29 OS=Leptospira interrogans serogroup Icterohaemorrhagiae serovar copenhageni (strain Fiocruz L1-130) OX=267671 GN=rpmC PE=3 SV=1	1	4	4	4	3	3	3	3	3	3	3	3	3	26.6	26.6	26.6	10.958	94	94	0	68.941	25.5	26.6	25.5	498270000	253770000	87754000	156740000	175980000	397480000	213730000	2.62397e+08	3	306	5	4	4	13				330	1397;3126;7212;7213	True;True;True;True
Q75FG1	Q75FG1	11	11	11	tr|Q75FG1|Q75FG1_LEPIC Phosphate ABC transporter periplasmic phosphate-binding protein OS=Leptospira interrogans serogroup Icterohaemorrhagiae serovar copenhageni (strain Fiocruz L1-130) OX=267671 GN=pstS PE=4 SV=1	1	11	11	11	6	10	5	6	10	5	6	10	5	39.8	39.8	39.8	33.049	299	299	0	180.03	24.4	36.1	25.1	1021900000	200730000	753600000	67551000	198170000	458440000	127110000	261240000	3	307	5	15	7	27				1611	478;479;1349;3698;3699;3793;3984;4375;4634;5991;9463	True;True;True;True;True;True;True;True;True;True;True
Q72WD5	Q72WD5	16	16	16	tr|Q72WD5|Q72WD5_LEPIC Beta sliding clamp OS=Leptospira interrogans serogroup Icterohaemorrhagiae serovar copenhageni (strain Fiocruz L1-130) OX=267671 GN=dnaN PE=3 SV=1	1	16	16	16	11	14	8	11	14	8	11	14	8	39.4	39.4	39.4	41.443	373	373	0	60.185	30.8	33.5	19.8	1015800000	385020000	497530000	133240000	293720000	171020000	318880000	2.61207e+08	3	308	17	22	11	50				1589	1404;2451;3175;3441;4930;5477;6733;6744;6745;8973;9538;10527;10528;10738;10740;11555	True;True;True;True;True;True;True;True;True;True;True;True;True;True;True;True
Q72UA9	Q72UA9	3	3	3	sp|Q72UA9|RL7_LEPIC 50S ribosomal protein L7/L12 OS=Leptospira interrogans serogroup Icterohaemorrhagiae serovar copenhageni (strain Fiocruz L1-130) OX=267671 GN=rplL PE=3 SV=1	1	3	3	3	3	3	2	3	3	2	3	3	2	44.9	44.9	44.9	12.808	127	127	0	31.997	44.9	44.9	17.3	535550000	334600000	46997000	153950000	316480000	224760000	238710000	2.59983e+08	3	309	5	3	3	11				1280	2044;2844;7394	True;True;True
Q72RC5	Q72RC5	8	8	8	sp|Q72RC5|LEUD_LEPIC 3-isopropylmalate dehydratase small subunit OS=Leptospira interrogans serogroup Icterohaemorrhagiae serovar copenhageni (strain Fiocruz L1-130) OX=267671 GN=leuD PE=3 SV=1	1	8	8	8	7	5	8	7	5	8	7	5	8	46.6	46.6	46.6	23.597	206	206	0	69.19	38.3	34	46.6	784820000	237280000	398980000	148560000	244470000	255240000	278770000	2.59493e+08	3	310	12	7	11	30				810	360;1901;2519;5793;5794;9297;10264;11326	True;True;True;True;True;True;True;True
Q72UL4	Q72UL4	19	19	19	tr|Q72UL4|Q72UL4_LEPIC Uncharacterized protein OS=Leptospira interrogans serogroup Icterohaemorrhagiae serovar copenhageni (strain Fiocruz L1-130) OX=267671 GN=LIC_10643 PE=4 SV=1	1	19	19	19	14	15	10	14	15	10	14	15	10	41.8	41.8	41.8	50.082	433	433	0	93.447	34.4	36	26.3	942150000	314330000	503860000	123960000	249150000	301550000	225340000	258680000	3	311	16	21	13	50				1318	1132;1428;3821;3824;4628;5045;5221;5271;5502;5841;7090;7091;7320;8949;10448;11860;12186;12265;12266	True;True;True;True;True;True;True;True;True;True;True;True;True;True;True;True;True;True;True
Q72QW6	Q72QW6	11	11	11	tr|Q72QW6|Q72QW6_LEPIC D-3-phosphoglycerate dehydrogenase OS=Leptospira interrogans serogroup Icterohaemorrhagiae serovar copenhageni (strain Fiocruz L1-130) OX=267671 GN=serA PE=3 SV=1	1	11	11	11	9	9	5	9	9	5	9	9	5	34.1	34.1	34.1	42.105	384	384	0	81.774	29.9	29.4	19.5	819450000	408970000	355670000	54810000	279100000	240040000	256720000	258620000	3	312	19	16	6	41				714	2165;3344;3642;4503;6996;8062;8373;9950;10614;11343;11781	True;True;True;True;True;True;True;True;True;True;True
Q72V62	Q72V62	5	5	5	tr|Q72V62|Q72V62_LEPIC Nitrogen regulatory protein pII OS=Leptospira interrogans serogroup Icterohaemorrhagiae serovar copenhageni (strain Fiocruz L1-130) OX=267671 GN=glnB PE=3 SV=1	1	5	5	5	5	2	5	5	2	5	5	2	5	59.6	59.6	59.6	12.762	114	114	0	26.296	59.6	26.3	59.6	571030000	369360000	33838000	167840000	272640000	236720000	260000000	2.56453e+08	3	313	8	2	5	15				1400	3552;4602;6479;6833;7429	True;True;True;True;True
Q72ML0	Q72ML0	5	5	5	tr|Q72ML0|Q72ML0_LEPIC Methyl-accepting chemotaxis-like OS=Leptospira interrogans serogroup Icterohaemorrhagiae serovar copenhageni (strain Fiocruz L1-130) OX=267671 GN=LIC_13183 PE=4 SV=1	1	5	5	5	4	1	4	4	1	4	4	1	4	44.9	44.9	44.9	13.82	127	127	0	52.75	38.6	11	35.4	421030000	168600000	6340600	246090000	194240000		318000000	256120000	2	314	5	1	5	11				217	5214;8123;8785;10883;11296	True;True;True;True;True
Q75FZ4	Q75FZ4	14	14	14	tr|Q75FZ4|Q75FZ4_LEPIC Methanol dehydrogenase regulator OS=Leptospira interrogans serogroup Icterohaemorrhagiae serovar copenhageni (strain Fiocruz L1-130) OX=267671 GN=moxR PE=4 SV=1	1	14	14	14	8	9	12	8	9	12	8	9	12	48.2	48.2	48.2	40.002	357	357	0	106.36	28.6	28	40.6	701260000	197890000	243480000	259880000	216450000	190400000	360050000	2.55633e+08	3	315	11	9	11	31				1711	589;705;2045;2475;5074;5367;5938;8513;9609;10395;10721;10842;10892;11626	True;True;True;True;True;True;True;True;True;True;True;True;True;True
Q75G18	Q75G18	12	12	12	tr|Q75G18|Q75G18_LEPIC Short-chain dehydrogenase OS=Leptospira interrogans serogroup Icterohaemorrhagiae serovar copenhageni (strain Fiocruz L1-130) OX=267671 GN=LIC_20026 PE=3 SV=1	1	12	12	12	9	11	8	9	11	8	9	11	8	65.7	65.7	65.7	27.186	251	251	0	174.56	54.2	57.8	41.8	775260000	306310000	289340000	179600000	263500000	191490000	305930000	253640000	3	316	11	13	12	36				1729	278;800;2135;3762;5001;5289;7539;8500;9081;9451;9855;12130	True;True;True;True;True;True;True;True;True;True;True;True
Q72SL9	Q72SL9	8	8	8	tr|Q72SL9|Q72SL9_LEPIC Putative lipoprotein OS=Leptospira interrogans serogroup Icterohaemorrhagiae serovar copenhageni (strain Fiocruz L1-130) OX=267671 GN=LIC_11360 PE=4 SV=1	1	8	8	8	7	6	3	7	6	3	7	6	3	33.5	33.5	33.5	24.802	212	212	0	46.735	33.5	25	10.8	354420000	195890000	132800000	25734000	211220000	445960000	102030000	253070000	3	317	10	8	3	21				1044	1104;1696;2081;4194;4512;5926;5965;6487	True;True;True;True;True;True;True;True
Q72P40	Q72P40	20	20	20	tr|Q72P40|Q72P40_LEPIC Transcription termination factor Rho OS=Leptospira interrogans serogroup Icterohaemorrhagiae serovar copenhageni (strain Fiocruz L1-130) OX=267671 GN=rho PE=3 SV=1	1	20	20	20	10	18	12	10	18	12	10	18	12	47.7	47.7	47.7	53.79	482	482	0	122.28	21.4	45.2	28.4	1058800000	184830000	752400000	121590000	214310000	242870000	300890000	252690000	3	318	19	30	15	64				429	397;510;883;1069;1526;3436;3545;4259;4626;4960;5128;5861;7452;7602;8880;9038;9053;9779;10254;11479	True;True;True;True;True;True;True;True;True;True;True;True;True;True;True;True;True;True;True;True
Q72TJ7	Q72TJ7	9	9	9	tr|Q72TJ7|Q72TJ7_LEPIC Glycosyltransferase OS=Leptospira interrogans serogroup Icterohaemorrhagiae serovar copenhageni (strain Fiocruz L1-130) OX=267671 GN=LIC_11024 PE=4 SV=1	1	9	9	9	7	9	6	7	9	6	7	9	6	32.6	32.6	32.6	37.951	331	331	0	55.131	26.9	32.6	22.4	841310000	265250000	448030000	128030000	224660000	289560000	241590000	2.51937e+08	3	319	8	12	6	26				1176	172;2676;2720;3744;5892;6927;8391;8940;11718	True;True;True;True;True;True;True;True;True
Q72RT7	Q72RT7	10	10	10	tr|Q72RT7|Q72RT7_LEPIC Uncharacterized protein OS=Leptospira interrogans serogroup Icterohaemorrhagiae serovar copenhageni (strain Fiocruz L1-130) OX=267671 GN=LIC_11653 PE=4 SV=1	1	10	10	10	8	9	7	8	9	7	8	9	7	46.1	46.1	46.1	28.325	243	243	0	118.34	41.6	37	32.1	833590000	404500000	324600000	104490000	331300000	207640000	215690000	2.51543e+08	3	320	11	12	9	32				897	1758;2628;3034;3548;8016;8893;9167;9308;11071;11072	True;True;True;True;True;True;True;True;True;True
Q72RX0	Q72RX0	8	8	8	tr|Q72RX0|Q72RX0_LEPIC 3-oxoacyl-[acyl-carrier-protein] reductase OS=Leptospira interrogans serogroup Icterohaemorrhagiae serovar copenhageni (strain Fiocruz L1-130) OX=267671 GN=LIC_11618 PE=3 SV=1	1	8	8	8	6	8	7	6	8	7	6	8	7	34.4	34.4	34.4	27.378	256	256	0	40.593	21.9	34.4	25.8	817920000	240540000	440760000	136620000	238450000	304980000	210000000	2.51143e+08	3	321	7	12	8	27				920	1562;5682;6244;7801;8732;10482;10924;11914	True;True;True;True;True;True;True;True
Q72NX2	Q72NX2	14	14	14	tr|Q72NX2|Q72NX2_LEPIC Transcription termination/antitermination protein NusA OS=Leptospira interrogans serogroup Icterohaemorrhagiae serovar copenhageni (strain Fiocruz L1-130) OX=267671 GN=nusA PE=3 SV=1	1	14	14	14	11	12	11	11	12	11	11	12	11	41.1	41.1	41.1	50.893	460	460	0	114.2	36.1	36.1	31.1	945920000	281500000	521960000	142470000	268360000	176520000	308310000	2.51063e+08	3	322	17	22	13	52				406	329;955;1413;2172;2324;4392;6040;6240;6360;6605;7217;9435;10846;11829	True;True;True;True;True;True;True;True;True;True;True;True;True;True
Q72NH2	Q72NH2	7	7	7	sp|Q72NH2|RL24_LEPIC 50S ribosomal protein L24 OS=Leptospira interrogans serogroup Icterohaemorrhagiae serovar copenhageni (strain Fiocruz L1-130) OX=267671 GN=rplX PE=3 SV=1	1	7	7	7	6	7	5	6	7	5	6	7	5	50.4	50.4	50.4	13.8	119	119	0	58.799	49.6	50.4	48.7	887460000	376570000	383570000	127320000	221840000	307140000	221690000	2.50223e+08	3	323	12	10	8	30				333	1392;1393;3055;6107;7898;11166;11327	True;True;True;True;True;True;True
Q72PH6	Q72PH6	10	10	10	tr|Q72PH6|Q72PH6_LEPIC 3-hydroxybutyryl-CoA dehydratase OS=Leptospira interrogans serogroup Icterohaemorrhagiae serovar copenhageni (strain Fiocruz L1-130) OX=267671 GN=crt PE=3 SV=1	1	10	10	10	8	9	6	8	9	6	8	9	6	38.1	38.1	38.1	27.587	257	257	0	71.925	35	38.1	27.6	779400000	344880000	291880000	142640000	254030000	257670000	237060000	2.49587e+08	3	324	9	9	6	24				499	1269;1831;1852;1871;1879;1880;6666;8638;10403;11425	True;True;True;True;True;True;True;True;True;True
Q72RL6	Q72RL6	21	21	21	tr|Q72RL6|Q72RL6_LEPIC 2,4-dienoyl-CoA reductase OS=Leptospira interrogans serogroup Icterohaemorrhagiae serovar copenhageni (strain Fiocruz L1-130) OX=267671 GN=fadH PE=4 SV=1	1	21	21	21	16	17	7	16	17	7	16	17	7	40.1	40.1	40.1	73.389	669	669	0	227.92	31.5	32.9	14.2	938660000	301910000	549170000	87578000	291580000	215890000	230040000	2.45837e+08	3	325	25	24	10	59				860	546;2220;2534;2572;3930;4260;4689;4734;5329;6855;7366;7710;7798;8605;9301;10103;11567;11766;11839;12323;12373	True;True;True;True;True;True;True;True;True;True;True;True;True;True;True;True;True;True;True;True;True
Q72U07	Q72U07	14	14	14	tr|Q72U07|Q72U07_LEPIC Integral membrane zinc metalloprotease OS=Leptospira interrogans serogroup Icterohaemorrhagiae serovar copenhageni (strain Fiocruz L1-130) OX=267671 GN=LIC_10857 PE=4 SV=1	1	14	14	14	10	14	7	10	14	7	10	14	7	32	32	32	63.973	575	575	0	117.2	21.4	32	14.3	883720000	343470000	470910000	69337000	258960000	224480000	252410000	2.45283e+08	3	326	14	22	8	44				1230	1126;1225;1528;3419;3604;4635;5020;5132;6991;9482;9877;10416;11119;11777	True;True;True;True;True;True;True;True;True;True;True;True;True;True
Q72QY9	Q72QY9	6	6	6	tr|Q72QY9|Q72QY9_LEPIC Uncharacterized protein OS=Leptospira interrogans serogroup Icterohaemorrhagiae serovar copenhageni (strain Fiocruz L1-130) OX=267671 GN=LIC_11966 PE=4 SV=1	1	6	6	6	5	1	5	5	1	5	5	1	5	43.2	43.2	43.2	13.951	125	125	0	62.863	40	12.8	37.6	544380000	286860000	25338000	232180000	234480000	169130000	329230000	244280000	3	327	9	2	8	19				731	102;1668;3729;7513;7882;7883	True;True;True;True;True;True
Q72SR2	Q72SR2	16	16	16	tr|Q72SR2|Q72SR2_LEPIC Aminopeptidase P OS=Leptospira interrogans serogroup Icterohaemorrhagiae serovar copenhageni (strain Fiocruz L1-130) OX=267671 GN=pepP PE=3 SV=1	1	16	16	16	2	16	1	2	16	1	2	16	1	40.8	40.8	40.8	49.191	429	429	0	112.49	6.5	40.8	2.1	1455400000	11630000	1440000000	3796900	25005000	463470000		244237500	2	328	3	32	1	36				1061	1162;1227;1889;2061;2393;4455;4546;6737;6852;9077;9235;9513;10548;10549;10712;10741	True;True;True;True;True;True;True;True;True;True;True;True;True;True;True;True
Q72RW7	Q72RW7	3	3	3	tr|Q72RW7|Q72RW7_LEPIC Biopolymer transport protein OS=Leptospira interrogans serogroup Icterohaemorrhagiae serovar copenhageni (strain Fiocruz L1-130) OX=267671 GN=tolQ PE=3 SV=1	1	3	3	3	3	1	3	3	1	3	3	1	3	22.9	22.9	22.9	22.023	201	201	0	49.902	22.9	5	22.9	451220000	290950000	15869000	144400000	237270000		250020000	243645000	2	329	7	1	3	11				917	8149;8552;9450	True;True;True
Q72W16	Q72W16	39	39	39	tr|Q72W16|Q72W16_LEPIC Uncharacterized protein OS=Leptospira interrogans serogroup Icterohaemorrhagiae serovar copenhageni (strain Fiocruz L1-130) OX=267671 GN=LIC_10125 PE=4 SV=1	1	39	39	39	20	34	13	20	34	13	20	34	13	38.1	38.1	38.1	135.26	1197	1197	0	310.44	21	33.8	10.7	1461900000	176280000	1222700000	62898000	236540000	331380000	159900000	2.42607e+08	3	330	26	43	13	82				1535	385;427;567;602;689;1063;1395;1564;1586;2112;2121;2484;2768;2769;3102;3655;4288;5910;6110;6129;6253;6340;6512;7121;7465;7923;7929;8316;8340;8381;9228;9473;9840;9841;10955;11542;11543;11896;12249	True;True;True;True;True;True;True;True;True;True;True;True;True;True;True;True;True;True;True;True;True;True;True;True;True;True;True;True;True;True;True;True;True;True;True;True;True;True;True
Q72UB1	Q72UB1	7	7	7	sp|Q72UB1|RL1_LEPIC 50S ribosomal protein L1 OS=Leptospira interrogans serogroup Icterohaemorrhagiae serovar copenhageni (strain Fiocruz L1-130) OX=267671 GN=rplA PE=3 SV=1	1	7	7	7	6	5	6	6	5	6	6	5	6	30.4	30.4	30.4	24.967	230	230	0	27.811	27.4	23	26.1	812280000	340120000	298340000	173820000	255130000	228940000	243430000	242500000	3	331	12	10	8	30				1282	19;2226;2718;3544;6677;10239;10856	True;True;True;True;True;True;True
Q72RY7	Q72RY7	20	20	20	sp|Q72RY7|HSLU_LEPIC ATP-dependent protease ATPase subunit HslU OS=Leptospira interrogans serogroup Icterohaemorrhagiae serovar copenhageni (strain Fiocruz L1-130) OX=267671 GN=hslU PE=3 SV=1	1	20	20	20	10	19	3	10	19	3	10	19	3	39.5	39.5	39.5	54.04	479	479	0	157.25	26.3	38	8.6	1438600000	166610000	1246900000	25129000	198350000	449370000	73368000	2.40363e+08	3	332	14	30	3	47				933	118;766;1195;1254;1290;1477;4165;4360;5820;6402;6912;6921;7220;8069;8639;8812;9105;9169;9170;11054	True;True;True;True;True;True;True;True;True;True;True;True;True;True;True;True;True;True;True;True
Q72VK7	Q72VK7	8	8	8	tr|Q72VK7|Q72VK7_LEPIC NAD(P) transhydrogenase subunit beta OS=Leptospira interrogans serogroup Icterohaemorrhagiae serovar copenhageni (strain Fiocruz L1-130) OX=267671 GN=LIC_10290 PE=3 SV=1	1	8	8	8	5	8	4	5	8	4	5	8	4	25.8	25.8	25.8	49.189	466	466	0	75.898	16.5	25.8	11.8	1081600000	254510000	726140000	100950000	252230000	215850000	249050000	2.39043e+08	3	333	8	16	7	31				1463	1303;3503;3577;7767;9687;9941;10143;11805	True;True;True;True;True;True;True;True
Q75FT4	Q75FT4	10	10	10	tr|Q75FT4|Q75FT4_LEPIC Short-chain dehydrogenase OS=Leptospira interrogans serogroup Icterohaemorrhagiae serovar copenhageni (strain Fiocruz L1-130) OX=267671 GN=LIC_20097 PE=3 SV=1	1	10	10	10	7	10	6	7	10	6	7	10	6	50.4	50.4	50.4	29.414	270	270	0	183.1	37	50.4	36.3	751960000	229040000	367730000	155180000	231240000	262010000	223880000	2.39043e+08	3	334	7	10	8	25				1678	2662;4289;4716;6148;6450;7682;8497;9428;10645;11507	True;True;True;True;True;True;True;True;True;True
Q72RV2	Q72RV2	7	7	7	tr|Q72RV2|Q72RV2_LEPIC Uncharacterized protein OS=Leptospira interrogans serogroup Icterohaemorrhagiae serovar copenhageni (strain Fiocruz L1-130) OX=267671 GN=LIC_11636 PE=4 SV=1	1	7	7	7	7	5	6	7	5	6	7	5	6	38.4	38.4	38.4	24.317	224	224	0	57.388	38.4	26.3	29.9	807860000	317910000	312400000	177550000	260240000	136770000	319860000	2.38957e+08	3	335	10	8	6	24				904	176;665;3465;7743;8520;9355;11439	True;True;True;True;True;True;True
Q72PZ2	Q72PZ2	9	9	9	tr|Q72PZ2|Q72PZ2_LEPIC Type III beta-ketoacyl synthase-like protein OS=Leptospira interrogans serogroup Icterohaemorrhagiae serovar copenhageni (strain Fiocruz L1-130) OX=267671 GN=LIC_12323 PE=4 SV=1	1	9	9	9	5	9	6	5	9	6	5	9	6	42.7	42.7	42.7	31.046	286	286	0	96.417	24.1	42.7	30.8	775780000	173900000	459430000	142450000	167710000	314560000	230370000	2.37547e+08	3	336	6	12	6	24				578	801;3369;5077;5920;7875;8020;10049;11197;12487	True;True;True;True;True;True;True;True;True
Q72PZ1	Q72PZ1	43	43	43	tr|Q72PZ1|Q72PZ1_LEPIC Serine/threonine kinase with GAF domain OS=Leptospira interrogans serogroup Icterohaemorrhagiae serovar copenhageni (strain Fiocruz L1-130) OX=267671 GN=LIC_12324 PE=4 SV=1	1	43	43	43	15	29	16	15	29	16	15	29	16	28.9	28.9	28.9	201.61	1780	1780	0	142.52	11	21.1	11.1	812440000	135790000	562080000	114580000	216640000	171240000	317700000	2.35193e+08	3	337	23	36	19	78				577	514;1154;1246;2099;2183;3065;3138;3271;3342;3424;3815;3830;4305;4311;4924;5017;5063;5651;6477;7006;7155;7230;7302;7810;7957;8186;8225;8292;8466;9142;9147;9310;9906;10868;11320;11365;11624;11977;12033;12137;12197;12198;12269	True;True;True;True;True;True;True;True;True;True;True;True;True;True;True;True;True;True;True;True;True;True;True;True;True;True;True;True;True;True;True;True;True;True;True;True;True;True;True;True;True;True;True
Q72VY8	Q72VY8	11	11	11	sp|Q72VY8|YIDC_LEPIC Membrane protein insertase YidC OS=Leptospira interrogans serogroup Icterohaemorrhagiae serovar copenhageni (strain Fiocruz L1-130) OX=267671 GN=yidC PE=3 SV=1	1	11	11	11	9	10	8	9	10	8	9	10	8	19	19	19	71.489	627	627	0	54.333	14.2	17.9	13.1	847690000	253930000	463990000	129770000	221810000	233440000	249430000	2.34893e+08	3	338	14	16	11	41				1521	1390;1432;7277;7778;8014;8426;9382;10053;10131;10215;12086	True;True;True;True;True;True;True;True;True;True;True
Q72PN0	Q72PN0	4	4	4	tr|Q72PN0|Q72PN0_LEPIC Transcriptional regulator OS=Leptospira interrogans serogroup Icterohaemorrhagiae serovar copenhageni (strain Fiocruz L1-130) OX=267671 GN=LIC_12438 PE=4 SV=1	1	4	4	4	4	1	4	4	1	4	4	1	4	34.4	34.4	34.4	20.923	183	183	0	71.168	34.4	9.8	34.4	388960000	179850000	6094400	203020000	194240000		273420000	233830000	2	339	6	1	4	11				528	4881;6274;8074;9661	True;True;True;True
Q72PE5	Q72PE5	7	7	7	sp|Q72PE5|CYSA_LEPIC Sulfate/thiosulfate import ATP-binding protein CysA OS=Leptospira interrogans serogroup Icterohaemorrhagiae serovar copenhageni (strain Fiocruz L1-130) OX=267671 GN=cysA PE=3 SV=1	1	7	7	7	4	7	5	4	7	5	4	7	5	30.6	30.6	30.6	40.302	356	356	0	83.181	15.4	30.6	18.8	904460000	224870000	512600000	166990000	258840000	160480000	280170000	2.33163e+08	3	340	5	12	5	22				488	3003;4018;4528;4788;11028;11611;12338	True;True;True;True;True;True;True
Q72TQ9	Q72TQ9	11	11	11	tr|Q72TQ9|Q72TQ9_LEPIC Alcohol dehydrogenase OS=Leptospira interrogans serogroup Icterohaemorrhagiae serovar copenhageni (strain Fiocruz L1-130) OX=267671 GN=LIC_10958 PE=4 SV=1	1	11	11	11	4	11	2	4	11	2	4	11	2	38.9	38.9	38.9	36.756	337	337	0	176.52	13.9	38.9	8.9	1180100000	32984000	1129300000	17803000	30939000	636230000	30470000	2.32546e+08	3	341	4	28	2	34				1201	1549;2131;3294;5368;5458;7171;7964;8462;8817;11353;11872	True;True;True;True;True;True;True;True;True;True;True
Q72W92	Q72W92	12	12	12	tr|Q72W92|Q72W92_LEPIC dTDP-glucose 4-6-dehydratase OS=Leptospira interrogans serogroup Icterohaemorrhagiae serovar copenhageni (strain Fiocruz L1-130) OX=267671 GN=LIC_10045 PE=4 SV=1	1	12	12	12	9	8	6	9	8	6	9	8	6	45.8	45.8	45.8	35.326	312	312	0	60.662	36.2	33	22.8	839560000	245980000	517890000	75693000	167460000	378380000	147350000	2.31063e+08	3	342	9	11	6	26				1568	2094;2283;2503;4624;5057;5106;5650;8902;10610;10917;11680;11833	True;True;True;True;True;True;True;True;True;True;True;True
Q72LX7	Q72LX7	3	3	3	tr|Q72LX7|Q72LX7_LEPIC Uncharacterized protein OS=Leptospira interrogans serogroup Icterohaemorrhagiae serovar copenhageni (strain Fiocruz L1-130) OX=267671 GN=LIC_13416 PE=4 SV=1	1	3	3	3	3	3	2	3	3	2	3	3	2	10.6	10.6	10.6	34.684	322	322	0	29.742	10.6	10.6	7.5	767240000	256590000	407800000	102850000	213780000	273900000	204210000	230630000	3	343	8	9	4	21				109	3627;7742;11103	True;True;True
Q72NU0	Q72NU0	5	5	5	tr|Q72NU0|Q72NU0_LEPIC MaoC family protein OS=Leptospira interrogans serogroup Icterohaemorrhagiae serovar copenhageni (strain Fiocruz L1-130) OX=267671 GN=LIC_12739 PE=4 SV=1	1	5	5	5	4	2	5	4	2	5	4	2	5	31.2	31.2	31.2	17.089	154	154	0	41.401	29.9	18.8	31.2	416730000	236270000	72186000	108270000	146190000	305470000	237450000	2.29703e+08	3	344	9	4	6	19				393	4;152;6850;7811;11814	True;True;True;True;True
Q72SY5	Q72SY5	6	6	6	tr|Q72SY5|Q72SY5_LEPIC ATP synthase subunit a OS=Leptospira interrogans serogroup Icterohaemorrhagiae serovar copenhageni (strain Fiocruz L1-130) OX=267671 GN=atpB PE=3 SV=1	1	6	6	6	4	5	5	4	5	5	4	5	5	13.6	13.6	13.6	33.924	302	302	0	99.418	12.9	13.6	13.6	791480000	222410000	467820000	101250000	212480000	289810000	185100000	229130000	3	345	7	10	5	22				1098	2462;2463;2687;2688;8327;10195	True;True;True;True;True;True
Q72M24	Q72M24	21	21	21	tr|Q72M24|Q72M24_LEPIC Sulfite reductase OS=Leptospira interrogans serogroup Icterohaemorrhagiae serovar copenhageni (strain Fiocruz L1-130) OX=267671 GN=cysI PE=3 SV=1	1	21	21	21	18	16	3	18	16	3	18	16	3	45.1	45.1	45.1	62.467	561	561	0	218.68	39.2	39.8	8.7	1139400000	293310000	780200000	65934000	331780000	233860000	118950000	2.28197e+08	3	346	22	25	3	50				138	48;1180;1970;2208;2213;2819;4012;4290;6467;7413;7414;8536;8651;8687;8850;8932;9091;9215;9383;10579;12388	True;True;True;True;True;True;True;True;True;True;True;True;True;True;True;True;True;True;True;True;True
Q72UU9	Q72UU9	8	8	8	tr|Q72UU9|Q72UU9_LEPIC Uncharacterized protein OS=Leptospira interrogans serogroup Icterohaemorrhagiae serovar copenhageni (strain Fiocruz L1-130) OX=267671 GN=LIC_10558 PE=4 SV=1	1	8	8	8	5	5	5	5	5	5	5	5	5	50	50	50	17.3	146	146	0	23.307	26.7	30.1	31.5	441810000	159770000	97350000	184690000	176060000	174930000	313790000	2.21593e+08	3	347	9	5	6	20				1357	776;5275;5276;5821;5980;8368;9013;9352	True;True;True;True;True;True;True;True
Q72VQ9	Q72VQ9	13	13	13	tr|Q72VQ9|Q72VQ9_LEPIC Cyclic nucleotide binding protein OS=Leptospira interrogans serogroup Icterohaemorrhagiae serovar copenhageni (strain Fiocruz L1-130) OX=267671 GN=LIC_10237 PE=4 SV=1	1	13	13	13	11	9	4	11	9	4	11	9	4	37.5	37.5	37.5	46.125	405	405	0	69.3	33.1	24	11.1	796210000	308350000	363240000	124630000	226890000	164440000	272690000	221340000	3	348	15	11	8	34				1480	991;1420;2233;3952;3953;4284;5620;6827;7832;8821;9225;9925;12281	True;True;True;True;True;True;True;True;True;True;True;True;True
Q75FU6	Q75FU6	17	17	17	tr|Q75FU6|Q75FU6_LEPIC Methionine synthase OS=Leptospira interrogans serogroup Icterohaemorrhagiae serovar copenhageni (strain Fiocruz L1-130) OX=267671 GN=metH PE=4 SV=1	1	17	17	17	10	10	4	10	10	4	10	10	4	20.3	20.3	20.3	138.77	1247	1247	0	103.81	10.6	11.5	5.5	697320000	116830000	286500000	293990000	185620000	191210000	286870000	2.21233e+08	3	349	12	11	5	28				1685	27;480;481;833;2302;2993;3673;4026;4704;5646;7038;7288;7289;10105;11035;11658;11820	True;True;True;True;True;True;True;True;True;True;True;True;True;True;True;True;True
Q72PZ7	Q72PZ7	7	7	7	tr|Q72PZ7|Q72PZ7_LEPIC Uncharacterized protein OS=Leptospira interrogans serogroup Icterohaemorrhagiae serovar copenhageni (strain Fiocruz L1-130) OX=267671 GN=LIC_12318 PE=4 SV=1	1	7	7	7	4	6	6	4	6	6	4	6	6	54.9	54.9	54.9	20.193	175	175	0	160.06	36.6	44	48	684320000	225740000	349100000	109490000	214070000	298730000	149890000	2.20897e+08	3	350	6	8	8	22				583	1824;3309;3310;5096;6020;7336;9993	True;True;True;True;True;True;True
Q72T25	Q72T25	7	7	7	tr|Q72T25|Q72T25_LEPIC Uncharacterized protein OS=Leptospira interrogans serogroup Icterohaemorrhagiae serovar copenhageni (strain Fiocruz L1-130) OX=267671 GN=LIC_11196 PE=4 SV=1	1	7	7	7	6	2	5	6	2	5	6	2	5	57.4	57.4	57.4	17.317	155	155	0	44.576	48.4	15.5	35.5	394570000	214650000	9148000	170770000	192980000		245680000	219330000	2	351	12	2	5	19				1117	924;2383;2758;3784;6721;9706;12188	True;True;True;True;True;True;True
Q72PY2	Q72PY2	19	19	19	sp|Q72PY2|GLYA_LEPIC Serine hydroxymethyltransferase OS=Leptospira interrogans serogroup Icterohaemorrhagiae serovar copenhageni (strain Fiocruz L1-130) OX=267671 GN=glyA PE=3 SV=1	1	19	19	19	7	18	2	7	18	2	7	18	2	55.2	55.2	55.2	44.974	415	415	0	107.08	24.3	50.8	5.3	1454300000	196410000	1214300000	43609000	210050000	342300000	104280000	2.18877e+08	3	352	8	28	2	38				570	96;97;762;763;806;3099;3521;3524;3777;5767;6683;6832;7054;7867;7868;8719;11127;11828;12179	True;True;True;True;True;True;True;True;True;True;True;True;True;True;True;True;True;True;True
Q72RH9	Q72RH9	19	19	19	tr|Q72RH9|Q72RH9_LEPIC Phosphomannomutase OS=Leptospira interrogans serogroup Icterohaemorrhagiae serovar copenhageni (strain Fiocruz L1-130) OX=267671 GN=manB PE=3 SV=1	1	19	19	19	11	16	3	11	16	3	11	16	3	39.3	39.3	39.3	59.149	534	534	0	140.63	25.7	32	5.6	1112000000	127010000	950730000	34289000	161250000	416640000	76398000	218096000	3	353	12	29	3	44				840	33;266;699;1163;1164;1218;2575;2875;4532;5725;5997;7385;7740;9705;9742;10122;10427;10701;12133	True;True;True;True;True;True;True;True;True;True;True;True;True;True;True;True;True;True;True
Q72QA2	Q72QA2	3	3	3	tr|Q72QA2|Q72QA2_LEPIC Hsp15-like protein OS=Leptospira interrogans serogroup Icterohaemorrhagiae serovar copenhageni (strain Fiocruz L1-130) OX=267671 GN=LIC_12210 PE=3 SV=1	1	3	3	3	3	1	3	3	1	3	3	1	3	32.6	32.6	32.6	15.588	138	138	0	35.743	32.6	8	32.6	425000000	221110000	53968000	149920000	197670000		232790000	215230000	2	354	4	1	3	8				626	4575;7229;8027	True;True;True
Q72VL1	Q72VL1	13	13	13	tr|Q72VL1|Q72VL1_LEPIC Penicillin G acylase OS=Leptospira interrogans serogroup Icterohaemorrhagiae serovar copenhageni (strain Fiocruz L1-130) OX=267671 GN=paC PE=4 SV=1	1	13	13	13	8	13	5	8	13	5	8	13	5	21	21	21	95.416	838	838	0	183.34	10.7	21	9.1	789290000	208220000	487510000	93568000	182740000	250610000	212270000	2.15207e+08	3	355	8	14	7	29				1464	2115;3202;3405;3845;4128;5305;6589;6785;7920;9944;10185;10186;11548	True;True;True;True;True;True;True;True;True;True;True;True;True
Q72W17	Q72W17	23	23	23	tr|Q72W17|Q72W17_LEPIC Uncharacterized protein OS=Leptospira interrogans serogroup Icterohaemorrhagiae serovar copenhageni (strain Fiocruz L1-130) OX=267671 GN=LIC_10124 PE=4 SV=1	1	23	23	23	12	19	8	12	19	8	12	19	8	43.4	43.4	43.4	61.989	551	551	0	99.861	24.9	36.5	15.4	1127600000	205770000	827840000	93959000	197440000	191990000	248600000	2.12677e+08	3	356	16	37	10	63				1536	2058;3473;4456;4692;5124;5360;5555;5557;6278;6449;7128;7566;7654;8337;8338;8581;9453;9662;9700;9764;9891;10141;10411	True;True;True;True;True;True;True;True;True;True;True;True;True;True;True;True;True;True;True;True;True;True;True
Q72PS9	Q72PS9	11	11	11	tr|Q72PS9|Q72PS9_LEPIC Cyclic nucleotide binding protein OS=Leptospira interrogans serogroup Icterohaemorrhagiae serovar copenhageni (strain Fiocruz L1-130) OX=267671 GN=LIC_12388 PE=4 SV=1	1	11	11	11	10	6	9	10	6	9	10	6	9	60	60	60	20.318	175	175	0	71.409	56	35.4	55.4	612670000	256890000	210090000	145690000	220140000	200300000	207080000	2.09173e+08	3	357	14	8	14	36				551	452;1062;1624;2491;2636;4111;4694;9160;10102;10489;10771	True;True;True;True;True;True;True;True;True;True;True
Q72PD1	Q72PD1	6	6	6	tr|Q72PD1|Q72PD1_LEPIC YajC OS=Leptospira interrogans serogroup Icterohaemorrhagiae serovar copenhageni (strain Fiocruz L1-130) OX=267671 GN=yajC PE=4 SV=1	1	6	6	6	6	3	6	6	3	6	6	3	6	47.2	47.2	47.2	12.06	108	108	0	37.515	47.2	40.7	47.2	485970000	259310000	39344000	187320000	203840000	220770000	201190000	208600000	3	358	12	3	10	25				479	1330;1455;2247;3357;5918;11786	True;True;True;True;True;True
Q72TZ1	Q72TZ1	5	5	5	tr|Q72TZ1|Q72TZ1_LEPIC Uncharacterized protein OS=Leptospira interrogans serogroup Icterohaemorrhagiae serovar copenhageni (strain Fiocruz L1-130) OX=267671 GN=LIC_10873 PE=4 SV=1	1	5	5	5	4	5	3	4	5	3	4	5	3	36.3	36.3	36.3	18.65	168	168	0	27.965	26.8	36.3	18.5	780300000	250830000	426360000	103110000	187150000	305700000	132670000	2.08507e+08	3	359	9	11	6	26				1224	4004;6087;7409;11224;12445	True;True;True;True;True
Q72M50	Q72M50	16	16	16	tr|Q72M50|Q72M50_LEPIC Putative lipoprotein OS=Leptospira interrogans serogroup Icterohaemorrhagiae serovar copenhageni (strain Fiocruz L1-130) OX=267671 GN=LIC_13341 PE=4 SV=1	1	16	16	16	13	11	9	13	11	9	13	11	9	41.6	41.6	41.6	46.34	409	409	0	61.262	34.5	31.5	26.9	685920000	310200000	274230000	101480000	225280000	164920000	235070000	2.08423e+08	3	360	17	14	8	39				150	2591;3145;3161;3438;4032;4803;4953;5075;5223;7852;8107;8814;9910;10175;10973;12210	True;True;True;True;True;True;True;True;True;True;True;True;True;True;True;True
Q72V56	Q72V56	17	17	17	tr|Q72V56|Q72V56_LEPIC Phosphomannomutase OS=Leptospira interrogans serogroup Icterohaemorrhagiae serovar copenhageni (strain Fiocruz L1-130) OX=267671 GN=LIC_10446 PE=3 SV=1	1	17	17	17	12	16	5	12	16	5	12	16	5	48.9	48.9	48.9	50.238	460	460	0	182.49	34.6	47.4	18.3	911160000	203130000	646990000	61031000	204300000	292090000	125980000	2.07457e+08	3	361	18	29	5	52				1395	210;837;1264;1414;2557;2893;3319;3388;3610;5335;5642;5915;8229;8643;9874;11031;11162	True;True;True;True;True;True;True;True;True;True;True;True;True;True;True;True;True
Q72RK6	Q72RK6	32	32	32	tr|Q72RK6|Q72RK6_LEPIC Uncharacterized protein OS=Leptospira interrogans serogroup Icterohaemorrhagiae serovar copenhageni (strain Fiocruz L1-130) OX=267671 GN=LIC_11739 PE=4 SV=1	1	32	32	32	12	26	1	12	26	1	12	26	1	18.6	18.6	18.6	218.34	1934	1934	0	155.61	7.8	16.4	0.5	806490000	71687000	729210000	5594900	178750000	235680000		207215000	2	362	13	29	1	43				856	1495;1627;1848;2151;2333;2439;2440;2485;2697;3070;3087;3123;3155;3455;4479;4682;4844;4887;5104;5373;5577;5788;5976;5982;6106;8236;8363;10106;10303;10969;11220;11466	True;True;True;True;True;True;True;True;True;True;True;True;True;True;True;True;True;True;True;True;True;True;True;True;True;True;True;True;True;True;True;True
Q72RC6	Q72RC6	17	17	17	tr|Q72RC6|Q72RC6_LEPIC Cysteine synthase OS=Leptospira interrogans serogroup Icterohaemorrhagiae serovar copenhageni (strain Fiocruz L1-130) OX=267671 GN=LIC_11820 PE=4 SV=1	1	17	17	17	11	14	10	11	14	10	11	14	10	62.5	62.5	62.5	37.012	333	333	0	144.72	44.7	54.4	42.9	678390000	219830000	355380000	103180000	178290000	237790000	201340000	2.05807e+08	3	363	10	15	12	37				811	125;1226;1279;1307;1846;2334;2469;2665;2666;3843;4900;5618;7116;7645;7839;8457;10096	True;True;True;True;True;True;True;True;True;True;True;True;True;True;True;True;True
Q72N58	Q72N58	7	7	7	tr|Q72N58|Q72N58_LEPIC Uncharacterized protein OS=Leptospira interrogans serogroup Icterohaemorrhagiae serovar copenhageni (strain Fiocruz L1-130) OX=267671 GN=LIC_12980 PE=4 SV=1	1	7	7	7	5	4	6	5	4	6	5	4	6	27.2	27.2	27.2	17.659	151	151	0	19.583	21.2	19.2	27.2	390110000	156740000	57332000	176040000	151270000	246600000	217360000	2.05077e+08	3	364	7	4	8	19				289	2933;3707;9801;10750;11865;11866;12242	True;True;True;True;True;True;True
Q72UQ8	Q72UQ8	6	6	6	tr|Q72UQ8|Q72UQ8_LEPIC Uncharacterized protein OS=Leptospira interrogans serogroup Icterohaemorrhagiae serovar copenhageni (strain Fiocruz L1-130) OX=267671 GN=LIC_10599 PE=4 SV=1	1	6	6	6	6	5	3	6	5	3	6	5	3	34.2	34.2	34.2	26.125	225	225	0	55.121	34.2	25.8	14.7	679590000	287130000	300810000	91654000	234380000	203610000	177000000	2.04997e+08	3	365	7	6	3	16				1342	133;819;5264;5996;11585;12346	True;True;True;True;True;True
Q72PA9	Q72PA9	16	16	16	tr|Q72PA9|Q72PA9_LEPIC Glycerol-3-phosphate dehydrogenase (NAD(P)(+)) OS=Leptospira interrogans serogroup Icterohaemorrhagiae serovar copenhageni (strain Fiocruz L1-130) OX=267671 GN=LIC_12563 PE=3 SV=1	1	16	16	16	11	14	6	11	14	6	11	14	6	30.5	30.5	30.5	75.133	669	669	0	117.62	21.1	26.5	10.3	964290000	193730000	726300000	44265000	224300000	231750000	157880000	2.04643e+08	3	366	16	27	6	49				470	1306;1504;1756;2805;3488;5615;5987;6379;6596;7066;7466;8120;8733;8739;10320;11284	True;True;True;True;True;True;True;True;True;True;True;True;True;True;True;True
Q72S27	Q72S27	4	4	4	sp|Q72S27|RL19_LEPIC 50S ribosomal protein L19 OS=Leptospira interrogans serogroup Icterohaemorrhagiae serovar copenhageni (strain Fiocruz L1-130) OX=267671 GN=rplS PE=3 SV=1	1	4	4	4	4	4	3	4	4	3	4	4	3	21.7	21.7	21.7	15.522	138	138	0	14.297	21.7	21.7	21.7	543090000	269670000	154880000	118540000	222270000	171900000	219580000	2.04583e+08	3	367	7	6	5	18				949	2559;9181;10680;11708	True;True;True;True
Q72MH5	Q72MH5	7	7	7	tr|Q72MH5|Q72MH5_LEPIC Uncharacterized protein OS=Leptospira interrogans serogroup Icterohaemorrhagiae serovar copenhageni (strain Fiocruz L1-130) OX=267671 GN=LIC_13212 PE=4 SV=1	1	7	7	7	7	7	6	7	7	6	7	7	6	26.3	26.3	26.3	32.248	278	278	0	33.635	26.3	26.3	19.8	684040000	320130000	208080000	155830000	239220000	138730000	229960000	2.02637e+08	3	368	12	10	9	31				202	5239;5766;7087;8781;9008;10881;11489	True;True;True;True;True;True;True
Q72N59	Q72N59	11	11	11	tr|Q72N59|Q72N59_LEPIC Uncharacterized protein OS=Leptospira interrogans serogroup Icterohaemorrhagiae serovar copenhageni (strain Fiocruz L1-130) OX=267671 GN=LIC_12979 PE=4 SV=1	1	11	11	11	10	9	9	10	9	9	10	9	9	58.1	58.1	58.1	27.709	241	241	0	36.542	51	44.8	42.3	617390000	239910000	242050000	135430000	179230000	200570000	226230000	202010000	3	369	12	9	15	36				290	69;1273;2396;2606;2615;5592;6587;7398;8023;9324;11012	True;True;True;True;True;True;True;True;True;True;True
Q72MN0	Q72MN0	6	6	6	sp|Q72MN0|PANB_LEPIC 3-methyl-2-oxobutanoate hydroxymethyltransferase OS=Leptospira interrogans serogroup Icterohaemorrhagiae serovar copenhageni (strain Fiocruz L1-130) OX=267671 GN=panB PE=3 SV=1	1	6	6	6	2	6	2	2	6	2	2	6	2	41.1	41.1	41.1	28.913	265	265	0	143.42	13.6	41.1	13.6	766060000	98122000	630870000	37071000	92978000	449360000	63481000	2.0194e+08	3	370	4	10	6	20				226	2990;4481;5082;5546;5912;9405	True;True;True;True;True;True
Q72R08	Q72R08	24	24	24	sp|Q72R08|SECA_LEPIC Protein translocase subunit SecA OS=Leptospira interrogans serogroup Icterohaemorrhagiae serovar copenhageni (strain Fiocruz L1-130) OX=267671 GN=secA PE=3 SV=1	1	24	24	24	12	19	9	12	19	9	12	19	9	34.1	34.1	34.1	103.53	910	910	0	174.05	19.8	25.6	11.6	846400000	208990000	585020000	52387000	238200000	160330000	202850000	200460000	3	371	19	27	11	57				741	688;1570;1855;2414;3270;4040;5700;5775;6169;6313;7938;8058;8328;8509;8608;8879;9072;9171;9186;9483;10640;10641;11198;11910	True;True;True;True;True;True;True;True;True;True;True;True;True;True;True;True;True;True;True;True;True;True;True;True
Q72RR8	Q72RR8	20	20	20	tr|Q72RR8|Q72RR8_LEPIC Alkylglycerone-phosphate synthase OS=Leptospira interrogans serogroup Icterohaemorrhagiae serovar copenhageni (strain Fiocruz L1-130) OX=267671 GN=LIC_11674 PE=4 SV=1	1	20	20	20	10	20	5	10	20	5	10	20	5	40.1	40.1	40.1	64.072	563	563	0	154.94	22.4	40.1	9.8	1091000000	200690000	855080000	35275000	251060000	257410000	91498000	1.99989e+08	3	372	18	32	5	55				887	758;2016;2319;3028;3485;4560;6258;7280;7573;8003;8037;8972;9871;10064;10651;11203;11835;11954;12083;12313	True;True;True;True;True;True;True;True;True;True;True;True;True;True;True;True;True;True;True;True
Q75FE0	Q75FE0	9	9	9	tr|Q75FE0|Q75FE0_LEPIC Response regulator OS=Leptospira interrogans serogroup Icterohaemorrhagiae serovar copenhageni (strain Fiocruz L1-130) OX=267671 GN=LIC_20254 PE=4 SV=1	1	9	9	9	8	9	6	8	9	6	8	9	6	51	51	51	27.942	243	243	0	46.868	44	51	40.7	632880000	210550000	303170000	119170000	185300000	185700000	228390000	1.99797e+08	3	373	8	11	8	27				1600	264;1326;1744;5194;5864;8393;9121;9624;10386	True;True;True;True;True;True;True;True;True
Q75FP0	Q75FP0	9	9	9	sp|Q75FP0|APT_LEPIC Adenine phosphoribosyltransferase OS=Leptospira interrogans serogroup Icterohaemorrhagiae serovar copenhageni (strain Fiocruz L1-130) OX=267671 GN=apt PE=3 SV=1	1	9	9	9	8	4	5	8	4	5	8	4	5	70.6	70.6	70.6	19.281	177	177	0	117.26	67.2	42.4	39.5	656540000	294800000	261270000	100470000	173990000	231540000	192020000	1.99183e+08	3	374	12	7	10	29				1652	1150;3468;3704;5068;7192;7193;7211;10393;11595	True;True;True;True;True;True;True;True;True
Q72LZ4	Q72LZ4	9	9	9	sp|Q72LZ4|MTAP_LEPIC S-methyl-5-thioadenosine phosphorylase OS=Leptospira interrogans serogroup Icterohaemorrhagiae serovar copenhageni (strain Fiocruz L1-130) OX=267671 GN=mtnP PE=3 SV=1	1	9	9	9	9	6	3	9	6	3	9	6	3	32.8	32.8	32.8	32.069	287	287	0	66.597	32.8	25.8	14.6	690380000	315320000	332580000	42478000	215350000	248850000	128100000	1.97433e+08	3	375	8	7	3	18				119	1693;6712;8842;9069;10023;10547;11403;12383;12384	True;True;True;True;True;True;True;True;True
Q72PT8	Q72PT8	16	16	16	tr|Q72PT8|Q72PT8_LEPIC Histidine kinase sensor protein OS=Leptospira interrogans serogroup Icterohaemorrhagiae serovar copenhageni (strain Fiocruz L1-130) OX=267671 GN=LIC_12379 PE=4 SV=1	1	16	16	16	12	13	5	12	13	5	12	13	5	44.8	44.8	44.8	54.228	462	462	0	142.56	34	35.1	10.8	789330000	262660000	440430000	86243000	221470000	138380000	231550000	1.97133e+08	3	376	18	16	5	39				554	149;1166;1201;3005;3181;4495;5686;6578;6698;6724;6888;8846;9800;10798;11268;11925	True;True;True;True;True;True;True;True;True;True;True;True;True;True;True;True
Q72MR5	Q72MR5	6	6	6	tr|Q72MR5|Q72MR5_LEPIC Uncharacterized protein OS=Leptospira interrogans serogroup Icterohaemorrhagiae serovar copenhageni (strain Fiocruz L1-130) OX=267671 GN=LIC_13128 PE=4 SV=1	1	6	6	6	6	4	5	6	4	5	6	4	5	35	35	35	20.984	183	183	0	57.022	35	20.8	35	487800000	322600000	22251000	142950000	247060000	90278000	251180000	1.96173e+08	3	377	9	3	7	19				240	482;1778;1887;2070;10714;11454	True;True;True;True;True;True
Q72SH7	Q72SH7	25	25	25	tr|Q72SH7|Q72SH7_LEPIC Uncharacterized protein OS=Leptospira interrogans serogroup Icterohaemorrhagiae serovar copenhageni (strain Fiocruz L1-130) OX=267671 GN=LIC_11405 PE=4 SV=1	1	25	25	25	16	19	11	16	19	11	16	19	11	40.3	40.3	40.3	76.763	667	667	0	125.71	27.1	32.5	18.6	900180000	178150000	659500000	62524000	224450000	174490000	187850000	1.95597e+08	3	378	19	24	11	54				1025	1908;3416;3709;5670;6368;6629;6821;6989;6990;7106;7408;7523;7996;9163;9828;10062;10182;10755;10901;11140;11672;11821;11886;11901;12161	True;True;True;True;True;True;True;True;True;True;True;True;True;True;True;True;True;True;True;True;True;True;True;True;True
Q72UA1	Q72UA1	11	11	11	tr|Q72UA1|Q72UA1_LEPIC Uncharacterized protein OS=Leptospira interrogans serogroup Icterohaemorrhagiae serovar copenhageni (strain Fiocruz L1-130) OX=267671 GN=LIC_10760 PE=3 SV=1	1	11	11	11	7	10	8	7	10	8	7	10	8	42.1	42.1	42.1	23.034	209	209	0	92.881	35.9	42.1	36.4	633750000	166200000	370780000	96769000	185800000	262300000	137860000	195320000	3	379	9	13	11	33				1275	3193;3194;4554;7535;9196;9197;10316;10317;10599;11317;11318	True;True;True;True;True;True;True;True;True;True;True
Q72PL4	Q72PL4	6	6	6	tr|Q72PL4|Q72PL4_LEPIC Chemotaxis protein OS=Leptospira interrogans serogroup Icterohaemorrhagiae serovar copenhageni (strain Fiocruz L1-130) OX=267671 GN=LIC_12457 PE=4 SV=1	1	6	6	6	6	3	5	6	3	5	6	3	5	32.2	32.2	32.2	20.059	177	177	0	20.975	32.2	16.4	26.6	432690000	245180000	49754000	137760000	216850000	167880000	200040000	1.94923e+08	3	380	8	5	6	19				519	267;3391;4766;4890;9005;9006	True;True;True;True;True;True
Q72SE1	Q72SE1	4	4	4	tr|Q72SE1|Q72SE1_LEPIC Uncharacterized protein OS=Leptospira interrogans serogroup Icterohaemorrhagiae serovar copenhageni (strain Fiocruz L1-130) OX=267671 GN=LIC_11442 PE=4 SV=1	1	4	4	4	3	1	4	3	1	4	3	1	4	21.1	21.1	21.1	16.566	152	152	0	40.914	15.8	9.2	21.1	337670000	122330000	21906000	193430000	111990000		277390000	194690000	2	381	5	1	5	11				1003	228;1453;1918;10815	True;True;True;True
Q72MN9	Q72MN9	7	7	7	tr|Q72MN9|Q72MN9_LEPIC Acyl-[acyl-carrier-protein]--UDP-N-acetylglucosamine O-acyltransferase OS=Leptospira interrogans serogroup Icterohaemorrhagiae serovar copenhageni (strain Fiocruz L1-130) OX=267671 GN=lpxA PE=3 SV=1	1	7	7	7	6	6	6	6	6	6	6	6	6	29.7	29.7	29.7	28.165	259	259	0	80.794	26.3	26.6	26.3	583150000	210870000	232980000	139300000	165860000	180040000	237040000	1.94313e+08	3	382	8	7	7	22				228	255;450;2868;4365;5808;10808;11342	True;True;True;True;True;True;True
Q72M79	Q72M79	19	19	19	tr|Q72M79|Q72M79_LEPIC UDP-n-acetylmuramate:l-alanyl-gamma-d-glutamyl-meso-diaminopimelate ligase OS=Leptospira interrogans serogroup Icterohaemorrhagiae serovar copenhageni (strain Fiocruz L1-130) OX=267671 GN=mpl PE=4 SV=1	1	19	19	19	10	17	5	10	17	5	10	17	5	43.7	43.7	43.7	52.285	465	465	0	75.174	24.1	41.9	13.3	1388300000	72532000	1288900000	26907000	107960000	397930000	75065000	1.93652e+08	3	383	13	33	2	48				163	2271;2645;3872;4138;4872;5389;5770;5949;6092;6782;6869;7113;7498;7685;8055;9475;10399;10788;11065	True;True;True;True;True;True;True;True;True;True;True;True;True;True;True;True;True;True;True
Q72US4	Q72US4	15	15	15	tr|Q72US4|Q72US4_LEPIC Acyl-CoA dehydrogenase OS=Leptospira interrogans serogroup Icterohaemorrhagiae serovar copenhageni (strain Fiocruz L1-130) OX=267671 GN=LIC_10583 PE=3 SV=1	1	15	15	15	8	14	5	8	14	5	8	14	5	41.6	41.6	41.6	48.345	437	437	0	76.316	27	39.8	16.2	872880000	155710000	613620000	103550000	149200000	189940000	233210000	1.90783e+08	3	384	11	27	10	48				1348	39;135;846;1803;3583;3662;4324;4630;5823;6283;7620;8450;8478;10632;11564	True;True;True;True;True;True;True;True;True;True;True;True;True;True;True
Q72T62	Q72T62	9	9	9	tr|Q72T62|Q72T62_LEPIC Dihydrolipoyl dehydrogenase OS=Leptospira interrogans serogroup Icterohaemorrhagiae serovar copenhageni (strain Fiocruz L1-130) OX=267671 GN=LIC_11159 PE=3 SV=1	1	9	9	9	3	9	0	3	9	0	3	9	0	23.3	23.3	23.3	52.901	490	490	0	55.576	8.6	23.3	0	827500000	113410000	714100000	0	129120000	249430000		189275000	2	385	6	16	0	22				1128	45;518;731;1178;2038;2613;8480;11488;12087	True;True;True;True;True;True;True;True;True
Q72W82	Q72W82	9	9	9	tr|Q72W82|Q72W82_LEPIC Serine acetyltransferase OS=Leptospira interrogans serogroup Icterohaemorrhagiae serovar copenhageni (strain Fiocruz L1-130) OX=267671 GN=cysE PE=4 SV=1	1	9	9	9	8	7	7	8	7	7	8	7	7	45.5	45.5	45.5	25.679	235	235	0	76.464	42.6	37	37.9	648520000	245860000	314370000	88293000	196660000	214980000	155950000	1.89197e+08	3	386	12	11	7	30				1564	1507;2925;3350;4232;5030;7684;9747;11134;11148	True;True;True;True;True;True;True;True;True
Q72RT5	Q72RT5	12	12	12	sp|Q72RT5|PUR9_LEPIC Bifunctional purine biosynthesis protein PurH OS=Leptospira interrogans serogroup Icterohaemorrhagiae serovar copenhageni (strain Fiocruz L1-130) OX=267671 GN=purH PE=3 SV=1	1	12	12	12	10	10	7	10	10	7	10	10	7	27	27	27	56.348	511	511	0	79.066	24.9	23.3	16.4	715130000	204420000	420110000	90606000	168400000	148090000	250530000	1.89007e+08	3	387	14	16	7	37				895	365;508;1556;1592;3200;4411;6168;8917;9161;10144;11026;12116	True;True;True;True;True;True;True;True;True;True;True;True
Q75G04	Q75G04	16	16	16	sp|Q75G04|GSA_LEPIC Glutamate-1-semialdehyde 2,1-aminomutase OS=Leptospira interrogans serogroup Icterohaemorrhagiae serovar copenhageni (strain Fiocruz L1-130) OX=267671 GN=hemL PE=3 SV=1	1	16	16	16	7	16	3	7	16	3	7	16	3	44.5	44.5	44.5	48.526	443	443	0	198.97	21.9	44.5	12.9	1085200000	136890000	920260000	28009000	155680000	328000000	83270000	1.88983e+08	3	388	12	29	4	45				1719	1248;2716;3237;3336;4404;4813;6262;6809;8046;9071;9973;10467;10702;11170;11689;12148	True;True;True;True;True;True;True;True;True;True;True;True;True;True;True;True
Q75FC2	Q75FC2	10	10	10	tr|Q75FC2|Q75FC2_LEPIC Uncharacterized protein OS=Leptospira interrogans serogroup Icterohaemorrhagiae serovar copenhageni (strain Fiocruz L1-130) OX=267671 GN=LIC_20272 PE=4 SV=1	1	10	10	10	10	7	9	10	7	9	10	7	9	35.3	35.3	35.3	41.17	357	357	0	112.6	35.3	28	32.5	551540000	228890000	167410000	155230000	218380000	156930000	191220000	1.88843e+08	3	389	11	8	10	29				1592	6;4300;4765;5417;6624;6992;7468;8305;8693;8847	True;True;True;True;True;True;True;True;True;True
Q72UC3	Q72UC3	4	4	4	tr|Q72UC3|Q72UC3_LEPIC Uncharacterized protein OS=Leptospira interrogans serogroup Icterohaemorrhagiae serovar copenhageni (strain Fiocruz L1-130) OX=267671 GN=LIC_10736 PE=4 SV=1	1	4	4	4	3	4	2	3	4	2	3	4	2	32.3	32.3	32.3	16.395	155	155	0	43.023	26.5	32.3	17.4	346130000	218380000	49336000	78409000	181570000	178510000	206060000	1.88713e+08	3	390	6	5	3	14				1287	6617;7186;9443;9444	True;True;True;True
Q72PK6	Q72PK6	23	23	23	sp|Q72PK6|SYT_LEPIC Threonine--tRNA ligase OS=Leptospira interrogans serogroup Icterohaemorrhagiae serovar copenhageni (strain Fiocruz L1-130) OX=267671 GN=thrS PE=3 SV=1	1	23	23	23	10	22	5	10	22	5	10	22	5	35.9	35.9	35.9	73.785	638	638	0	111.18	17.1	34.2	8.8	990430000	133810000	803580000	53037000	174010000	258150000	133390000	1.88517e+08	3	391	14	34	8	56				513	418;632;1826;1876;2113;2114;2238;2240;2664;2724;2890;3979;4702;5164;5760;5812;5932;6692;7095;7851;8424;9820;10619	True;True;True;True;True;True;True;True;True;True;True;True;True;True;True;True;True;True;True;True;True;True;True
Q72NI2	Q72NI2	4	4	4	sp|Q72NI2|KAD_LEPIC Adenylate kinase OS=Leptospira interrogans serogroup Icterohaemorrhagiae serovar copenhageni (strain Fiocruz L1-130) OX=267671 GN=adk PE=3 SV=1	1	4	4	4	4	0	4	4	0	4	4	0	4	27.3	27.3	27.3	20.594	187	187	0	40.7	27.3	0	27.3	312610000	150370000	0	162240000	187560000		189370000	188465000	2	392	4	0	4	8				342	378;7296;10526;10801	True;True;True;True
Q72W68	Q72W68	3	3	3	tr|Q72W68|Q72W68_LEPIC Glyoxylase I OS=Leptospira interrogans serogroup Icterohaemorrhagiae serovar copenhageni (strain Fiocruz L1-130) OX=267671 GN=glo1 PE=4 SV=1	1	3	3	3	1	3	3	1	3	3	1	3	3	42.4	42.4	42.4	14.775	132	132	0	30.484	11.4	42.4	42.4	174290000	26087000	50692000	97508000		227230000	148640000	187935000	2	393	1	4	3	8				1555	3279;3852;9412	True;True;True
Q72V19	Q72V19	16	16	16	tr|Q72V19|Q72V19_LEPIC Threonine synthase OS=Leptospira interrogans serogroup Icterohaemorrhagiae serovar copenhageni (strain Fiocruz L1-130) OX=267671 GN=thrC PE=3 SV=1	1	16	16	16	8	16	3	8	16	3	8	16	3	49.7	49.7	49.7	48.665	449	449	0	181.56	26.5	49.7	10.7	1030100000	146740000	834130000	49226000	163980000	244690000	153740000	187470000	3	394	10	21	3	34				1380	90;268;761;1228;2601;2862;3061;3421;5669;5904;7374;7965;8117;8864;10767;11693	True;True;True;True;True;True;True;True;True;True;True;True;True;True;True;True
Q72NG3	Q72NG3	3	3	3	sp|Q72NG3|RL23_LEPIC 50S ribosomal protein L23 OS=Leptospira interrogans serogroup Icterohaemorrhagiae serovar copenhageni (strain Fiocruz L1-130) OX=267671 GN=rplW PE=3 SV=1	1	3	3	3	3	1	3	3	1	3	3	1	3	37.5	37.5	37.5	11.804	104	104	0	45.945	37.5	14.4	37.5	342690000	181150000	5718100	155820000	166320000		207450000	186885000	2	395	7	1	5	13				324	7753;9811;11750	True;True;True
Q72T33	Q72T33	12	12	12	tr|Q72T33|Q72T33_LEPIC Flagellar hook protein FlgE OS=Leptospira interrogans serogroup Icterohaemorrhagiae serovar copenhageni (strain Fiocruz L1-130) OX=267671 GN=flgE PE=3 SV=1	1	12	12	12	11	7	1	11	7	1	11	7	1	32.5	32.5	32.5	50.349	464	464	0	111.05	30.8	21.1	3	442510000	217500000	214860000	10149000	268070000	96929000		182499500	2	396	15	11	1	27				1121	235;759;2277;2278;3563;5203;7616;8445;10422;10960;12195;12196	True;True;True;True;True;True;True;True;True;True;True;True
Q72RV1	Q72RV1	7	7	7	tr|Q72RV1|Q72RV1_LEPIC Uncharacterized protein OS=Leptospira interrogans serogroup Icterohaemorrhagiae serovar copenhageni (strain Fiocruz L1-130) OX=267671 GN=LIC_11637 PE=4 SV=1	1	7	7	7	6	6	6	6	6	6	6	6	6	36.3	36.3	36.3	24.343	226	226	0	209.77	31.9	30.5	31.9	561270000	222260000	191940000	147070000	198690000	59376000	288610000	1.82225e+08	3	397	10	8	6	24				903	174;519;3457;7741;8370;9018;9640	True;True;True;True;True;True;True
Q72RI7	Q72RI7	4	4	4	tr|Q72RI7|Q72RI7_LEPIC Acyl-CoA hydrolase OS=Leptospira interrogans serogroup Icterohaemorrhagiae serovar copenhageni (strain Fiocruz L1-130) OX=267671 GN=LIC_11758 PE=4 SV=1	1	4	4	4	2	2	4	2	2	4	2	2	4	33.6	33.6	33.6	15.971	140	140	0	27.114	16.4	20.7	33.6	373560000	160350000	60331000	152880000	159730000	188470000	198330000	1.82177e+08	3	398	3	3	4	10				842	1078;4722;9787;12394	True;True;True;True
Q72LR2	Q72LR2	16	16	16	tr|Q72LR2|Q72LR2_LEPIC Metallopeptidase OS=Leptospira interrogans serogroup Icterohaemorrhagiae serovar copenhageni (strain Fiocruz L1-130) OX=267671 GN=LIC_13491 PE=4 SV=1	1	16	16	16	11	13	4	11	13	4	11	13	4	49.2	49.2	49.2	53.757	482	482	0	80.829	39.6	35.7	9.5	995690000	218160000	746090000	31435000	225690000	177880000	141230000	181600000	3	399	17	21	4	42				73	586;1280;2991;3616;3648;3958;4199;4583;4619;7953;8214;8675;9293;9853;10276;12100	True;True;True;True;True;True;True;True;True;True;True;True;True;True;True;True
Q72S68	Q72S68	19	19	19	tr|Q72S68|Q72S68_LEPIC Biotin carboxylase subunit of acetyl CoA carboxylase OS=Leptospira interrogans serogroup Icterohaemorrhagiae serovar copenhageni (strain Fiocruz L1-130) OX=267671 GN=LIC_11518 PE=4 SV=1	1	19	19	19	9	16	10	9	16	10	9	16	10	24.9	24.9	24.9	102.17	914	914	0	103.24	12.5	20.6	12.3	861620000	103950000	664390000	93288000	145190000	175780000	222960000	181310000	3	400	9	19	11	39				966	395;548;936;974;1606;2612;3338;4526;4833;4865;5364;6039;6086;6933;7002;7390;9391;10919;11722	True;True;True;True;True;True;True;True;True;True;True;True;True;True;True;True;True;True;True
Q72UV0	Q72UV0	8	8	8	tr|Q72UV0|Q72UV0_LEPIC Response regulator OS=Leptospira interrogans serogroup Icterohaemorrhagiae serovar copenhageni (strain Fiocruz L1-130) OX=267671 GN=LIC_10557 PE=4 SV=1	1	8	8	8	5	6	5	5	6	5	5	6	5	36.1	36.1	36.1	26.017	227	227	0	25.984	27.3	26.4	26	535360000	224920000	177830000	132610000	179980000	161510000	201560000	1.81017e+08	3	401	4	6	5	15				1358	1664;2635;5428;7442;7496;9467;11546;12037	True;True;True;True;True;True;True;True
Q72VG0	Q72VG0	8	8	8	tr|Q72VG0|Q72VG0_LEPIC Uncharacterized protein OS=Leptospira interrogans serogroup Icterohaemorrhagiae serovar copenhageni (strain Fiocruz L1-130) OX=267671 GN=LIC_10337 PE=4 SV=1	1	8	8	8	6	7	6	6	7	6	6	7	6	22.8	22.8	22.8	42.627	369	369	0	32.166	14.1	22.8	18.7	544430000	197040000	237040000	110350000	188470000	170160000	183010000	1.80547e+08	3	402	8	8	6	22				1444	858;953;1652;2341;3004;6948;7983;9203	True;True;True;True;True;True;True;True
Q75FJ0	Q75FJ0	7	7	7	tr|Q75FJ0|Q75FJ0_LEPIC Uncharacterized protein OS=Leptospira interrogans serogroup Icterohaemorrhagiae serovar copenhageni (strain Fiocruz L1-130) OX=267671 GN=LIC_20192 PE=4 SV=1	1	7	7	7	7	7	7	7	7	7	7	7	7	36	36	36	32.521	292	292	0	81.927	36	36	36	629060000	164930000	389920000	74210000	143850000	227960000	167090000	1.79633e+08	3	403	9	9	7	25				1632	502;3334;7331;8206;10057;10720;12386	True;True;True;True;True;True;True
Q72UW0	Q72UW0	9	9	9	tr|Q72UW0|Q72UW0_LEPIC Putative lipoprotein OS=Leptospira interrogans serogroup Icterohaemorrhagiae serovar copenhageni (strain Fiocruz L1-130) OX=267671 GN=LIC_10547 PE=4 SV=1	1	9	9	9	8	8	7	8	8	7	8	8	7	31.4	31.4	31.4	39.535	347	347	0	90.739	28.5	26.2	23.3	585090000	187440000	295660000	101990000	164280000	194520000	173150000	1.77317e+08	3	404	13	14	8	35				1362	203;572;847;1946;2533;2653;2851;4414;12463	True;True;True;True;True;True;True;True;True
Q72MV0	Q72MV0	12	12	12	tr|Q72MV0|Q72MV0_LEPIC Uncharacterized protein OS=Leptospira interrogans serogroup Icterohaemorrhagiae serovar copenhageni (strain Fiocruz L1-130) OX=267671 GN=LIC_13089 PE=4 SV=1	1	12	12	12	9	9	9	9	9	9	9	9	9	28.2	28.2	28.2	62.918	554	554	0	81.979	20.6	21.1	19.3	541940000	225920000	208520000	107500000	187420000	173960000	169900000	1.77093e+08	3	405	11	8	8	27				255	2625;5379;5408;5583;5865;6324;6489;6633;7308;8563;10758;11979	True;True;True;True;True;True;True;True;True;True;True;True
Q72RC4	Q72RC4	9	9	9	sp|Q72RC4|LEUC_LEPIC 3-isopropylmalate dehydratase large subunit OS=Leptospira interrogans serogroup Icterohaemorrhagiae serovar copenhageni (strain Fiocruz L1-130) OX=267671 GN=leuC PE=3 SV=1	1	9	9	9	6	8	8	6	8	8	6	8	8	23.4	23.4	23.4	50.641	465	465	0	77.4	18.5	21.3	20.9	698230000	133030000	456300000	108900000	131570000	182980000	215860000	1.76803e+08	3	406	9	15	8	32				809	277;1112;3906;4010;4011;4640;4739;10810;11600	True;True;True;True;True;True;True;True;True
Q72QT3	Q72QT3	7	7	7	sp|Q72QT3|FOLD_LEPIC Bifunctional protein FolD OS=Leptospira interrogans serogroup Icterohaemorrhagiae serovar copenhageni (strain Fiocruz L1-130) OX=267671 GN=folD PE=3 SV=1	1	7	7	7	4	6	4	4	6	4	4	6	4	36.6	36.6	36.6	30.827	284	284	0	47.3	22.9	32.4	21.5	620600000	159220000	397410000	63967000	130990000	268900000	130490000	1.76793e+08	3	407	5	6	4	15				699	1470;1903;2167;7119;7856;9873;10681	True;True;True;True;True;True;True
Q72MA8	Q72MA8	7	7	7	tr|Q72MA8|Q72MA8_LEPIC MaoC family protein OS=Leptospira interrogans serogroup Icterohaemorrhagiae serovar copenhageni (strain Fiocruz L1-130) OX=267671 GN=LIC_13280 PE=4 SV=1	1	7	7	7	4	6	6	4	6	6	4	6	6	49.7	49.7	49.7	16.454	149	149	0	21.572	32.9	49.7	48.3	432330000	100220000	149100000	183010000	102170000	139810000	287110000	1.76363e+08	3	408	10	7	6	23				173	3133;4309;5180;6158;7159;10032;10762	True;True;True;True;True;True;True
Q72SV5	Q72SV5	9	9	9	tr|Q72SV5|Q72SV5_LEPIC Periplasmic sulfate-binding protein OS=Leptospira interrogans serogroup Icterohaemorrhagiae serovar copenhageni (strain Fiocruz L1-130) OX=267671 GN=sbp PE=4 SV=1	1	9	9	9	7	7	4	7	7	4	7	7	4	32.3	32.3	32.3	37.478	334	334	0	54.618	24.9	23.7	12.6	610910000	190140000	363890000	56885000	156350000	253060000	116220000	175210000	3	409	9	10	4	23				1083	2232;6533;8073;8521;9686;9732;11702;11955;12075	True;True;True;True;True;True;True;True;True
Q72R62	Q72R62	4	4	4	tr|Q72R62|Q72R62_LEPIC Putative lipoprotein OS=Leptospira interrogans serogroup Icterohaemorrhagiae serovar copenhageni (strain Fiocruz L1-130) OX=267671 GN=LIC_11886 PE=4 SV=1	1	4	4	4	4	3	4	4	3	4	4	3	4	30.9	30.9	30.9	20.842	188	188	0	54.105	30.9	18.6	30.9	444860000	164960000	117520000	162380000	124400000	146840000	254220000	1.75153e+08	3	410	6	5	8	19				769	1107;2957;5202;8109	True;True;True;True
Q75FX3	Q75FX3	14	14	14	tr|Q75FX3|Q75FX3_LEPIC Methylmalonyl-CoA mutase OS=Leptospira interrogans serogroup Icterohaemorrhagiae serovar copenhageni (strain Fiocruz L1-130) OX=267671 GN=mcm2 PE=4 SV=1	1	14	14	14	9	12	2	9	12	2	9	12	2	27.9	27.9	27.9	74.877	670	670	0	236.1	19.7	24.2	4.9	727570000	99167000	614900000	13503000	139060000	208150000		173605000	2	411	13	16	2	31				1698	83;227;544;3999;4005;4798;5044;5461;8213;8650;9963;11187;11218;12157	True;True;True;True;True;True;True;True;True;True;True;True;True;True
Q75FJ1	Q75FJ1	16	16	16	tr|Q75FJ1|Q75FJ1_LEPIC Uncharacterized protein OS=Leptospira interrogans serogroup Icterohaemorrhagiae serovar copenhageni (strain Fiocruz L1-130) OX=267671 GN=LIC_20191 PE=4 SV=1	1	16	16	16	4	16	1	4	16	1	4	16	1	32.4	32.4	32.4	76.377	654	654	0	102.19	7	32.4	1.8	988960000	34508000	951430000	3023800	62871000	282550000		172710500	2	412	5	28	1	34				1633	1672;2275;2863;3190;3471;5929;6254;7111;7921;8499;8525;8704;9896;11929;12038;12279	True;True;True;True;True;True;True;True;True;True;True;True;True;True;True;True
Q72S83	Q72S83	5	5	5	tr|Q72S83|Q72S83_LEPIC Uncharacterized protein OS=Leptospira interrogans serogroup Icterohaemorrhagiae serovar copenhageni (strain Fiocruz L1-130) OX=267671 GN=LIC_11501 PE=4 SV=1	1	5	5	5	4	1	3	4	1	3	4	1	3	21	21	21	33.155	305	305	0	26.899	17.4	4.6	9.8	369080000	191380000	73308000	104380000	180190000		165100000	172645000	2	413	4	1	4	9				974	2285;5695;7029;7030;9614	True;True;True;True;True
Q72PJ4	Q72PJ4	15	15	15	tr|Q72PJ4|Q72PJ4_LEPIC Pbp1A OS=Leptospira interrogans serogroup Icterohaemorrhagiae serovar copenhageni (strain Fiocruz L1-130) OX=267671 GN=pbp1a PE=4 SV=1	1	15	15	15	9	14	7	9	14	7	9	14	7	27	27	27	89.668	812	812	0	162.34	14.5	25.2	10.1	686700000	165630000	442340000	78730000	165650000	169880000	180970000	1.72167e+08	3	414	13	21	9	43				507	276;1515;2133;2146;3100;3871;5397;6161;7541;8745;8942;10301;11301;11903;12448	True;True;True;True;True;True;True;True;True;True;True;True;True;True;True
Q72RK8	Q72RK8	13	13	13	tr|Q72RK8|Q72RK8_LEPIC Uncharacterized protein OS=Leptospira interrogans serogroup Icterohaemorrhagiae serovar copenhageni (strain Fiocruz L1-130) OX=267671 GN=LIC_11737 PE=4 SV=1	1	13	13	13	6	11	4	6	11	4	6	11	4	66.4	66.4	66.4	30.686	265	265	0	86.822	35.5	53.2	21.9	650690000	77863000	536340000	36492000	79365000	373500000	63178000	1.72014e+08	3	415	5	14	4	23				857	1870;2193;4888;5300;5346;6071;6139;6608;7180;7337;7622;9577;9664	True;True;True;True;True;True;True;True;True;True;True;True;True
Q72RY4	Q72RY4	10	9	9	tr|Q72RY4|Q72RY4_LEPIC Uncharacterized protein OS=Leptospira interrogans serogroup Icterohaemorrhagiae serovar copenhageni (strain Fiocruz L1-130) OX=267671 GN=LIC_11604 PE=4 SV=1	1	10	9	9	9	8	6	8	7	5	8	7	5	32.6	30.1	30.1	31.774	276	276	0	65.711	29	26.4	21.7	596840000	234780000	291750000	70311000	150490000	213090000	149850000	1.71143e+08	3	416	10	9	6	25				931	3833;6173;7916;8683;8981;8982;10094;10227;12312;12334	True;True;True;True;True;True;True;False;True;True
Q72UA0	Q72UA0	5	5	5	tr|Q72UA0|Q72UA0_LEPIC 50S ribosomal protein L13 OS=Leptospira interrogans serogroup Icterohaemorrhagiae serovar copenhageni (strain Fiocruz L1-130) OX=267671 GN=rplM PE=3 SV=1	1	5	5	5	5	4	4	5	4	4	5	4	4	34.9	34.9	34.9	16.46	149	149	0	12.69	34.9	24.2	24.2	458670000	204780000	117150000	136750000	155910000	138710000	216850000	170490000	3	417	7	5	5	17				1274	4060;4633;6356;11341;12331	True;True;True;True;True
Q72VB9	Q72VB9	18	18	18	tr|Q72VB9|Q72VB9_LEPIC Acyl-CoA dehydrogenase OS=Leptospira interrogans serogroup Icterohaemorrhagiae serovar copenhageni (strain Fiocruz L1-130) OX=267671 GN=LIC_10382 PE=3 SV=1	1	18	18	18	6	17	3	6	17	3	6	17	3	41.2	41.2	41.2	63.033	565	565	0	133.98	18.4	37	5.5	1025100000	152500000	849910000	22675000	161580000	277750000	70222000	1.69851e+08	3	418	7	24	2	33				1426	580;849;2267;4247;4373;4987;5762;5995;6308;6703;8007;10300;11050;11392;11467;11937;12277;12449	True;True;True;True;True;True;True;True;True;True;True;True;True;True;True;True;True;True
Q72RY2	Q72RY2	10	10	10	tr|Q72RY2|Q72RY2_LEPIC Uncharacterized protein OS=Leptospira interrogans serogroup Icterohaemorrhagiae serovar copenhageni (strain Fiocruz L1-130) OX=267671 GN=LIC_11606 PE=4 SV=1	1	10	10	10	8	9	6	8	9	6	8	9	6	46.2	46.2	46.2	34.368	292	292	0	61.693	38.4	43.8	29.1	599060000	169910000	372060000	57087000	137460000	217050000	149060000	1.67857e+08	3	419	9	10	6	25				930	3091;3188;4775;5043;5388;7651;9416;11145;12104;12435	True;True;True;True;True;True;True;True;True;True
Q72Q40	Q72Q40	6	6	6	tr|Q72Q40|Q72Q40_LEPIC GGDEF family protein OS=Leptospira interrogans serogroup Icterohaemorrhagiae serovar copenhageni (strain Fiocruz L1-130) OX=267671 GN=LIC_12273 PE=4 SV=1	1	6	6	6	5	4	6	5	4	6	5	4	6	26	26	26	35.176	312	312	0	96.758	21.5	18.6	26	479600000	207890000	123550000	148160000	185630000	70117000	247780000	1.67842e+08	3	420	12	8	10	30				602	818;1026;3598;7546;10046;10572	True;True;True;True;True;True
Q72RW6	Q72RW6	5	5	5	tr|Q72RW6|Q72RW6_LEPIC Biopolymer transport exbd-related transmembrane protein OS=Leptospira interrogans serogroup Icterohaemorrhagiae serovar copenhageni (strain Fiocruz L1-130) OX=267671 GN=LIC_11622 PE=3 SV=1	1	5	5	5	4	3	5	4	3	5	4	3	5	36.9	36.9	36.9	16.66	149	149	0	19.906	28.9	19.5	36.9	473970000	287950000	49285000	136730000	220550000	69757000	210130000	1.66812e+08	3	421	9	4	8	21				916	3066;3360;5265;11121;11255	True;True;True;True;True
Q72P62	Q72P62	7	7	7	tr|Q72P62|Q72P62_LEPIC Uncharacterized protein OS=Leptospira interrogans serogroup Icterohaemorrhagiae serovar copenhageni (strain Fiocruz L1-130) OX=267671 GN=LIC_12614 PE=4 SV=1	1	7	7	7	7	3	5	7	3	5	7	3	5	50	50	50	15.367	136	136	0	31.927	50	23.5	30.9	387570000	196240000	18425000	172900000	177260000	102180000	220200000	1.66547e+08	3	422	8	3	6	17				443	1183;1517;2622;3381;7140;9257;10866	True;True;True;True;True;True;True
Q72SH3	Q72SH3	20	20	20	tr|Q72SH3|Q72SH3_LEPIC Acetolactate synthase OS=Leptospira interrogans serogroup Icterohaemorrhagiae serovar copenhageni (strain Fiocruz L1-130) OX=267671 GN=LIC_11409 PE=3 SV=1	1	20	20	20	8	19	5	8	19	5	8	19	5	43.4	43.4	43.4	65.068	592	592	0	261.21	16.4	43.4	10.8	1128500000	87327000	1002100000	39083000	130070000	268550000	98661000	1.6576e+08	3	423	9	26	5	40				1021	313;807;954;1511;1910;1986;3142;3520;4140;4143;4144;4671;5166;5401;5888;6128;6290;8610;8995;11128	True;True;True;True;True;True;True;True;True;True;True;True;True;True;True;True;True;True;True;True
Q72NH0	Q72NH0	3	3	3	sp|Q72NH0|RS17_LEPIC 30S ribosomal protein S17 OS=Leptospira interrogans serogroup Icterohaemorrhagiae serovar copenhageni (strain Fiocruz L1-130) OX=267671 GN=rpsQ PE=3 SV=1	1	3	3	3	3	2	3	3	2	3	3	2	3	22.5	22.5	22.5	10.377	89	89	0	9.4807	22.5	22.5	22.5	327310000	164100000	44073000	119140000	155290000		174720000	165005000	2	424	6	2	6	14				331	4938;4939;10855	True;True;True
Q72WD1	Q72WD1	28	28	28	tr|Q72WD1|Q72WD1_LEPIC DNA gyrase subunit A OS=Leptospira interrogans serogroup Icterohaemorrhagiae serovar copenhageni (strain Fiocruz L1-130) OX=267671 GN=gyrA PE=3 SV=1	1	28	28	28	13	20	12	13	20	12	13	20	12	37.1	37.1	37.1	93.299	834	834	0	118.32	20.4	25.2	15.1	811860000	94800000	673390000	43668000	183700000	151080000	159490000	1.64757e+08	3	425	12	19	13	44				1587	314;859;956;1654;1825;2000;2459;2496;2546;3159;3645;4320;4484;4794;4860;5204;5647;7417;7838;8318;8768;8769;9108;9166;9430;10913;11481;12221	True;True;True;True;True;True;True;True;True;True;True;True;True;True;True;True;True;True;True;True;True;True;True;True;True;True;True;True
Q72RW3	Q72RW3	6	6	6	tr|Q72RW3|Q72RW3_LEPIC Uncharacterized protein OS=Leptospira interrogans serogroup Icterohaemorrhagiae serovar copenhageni (strain Fiocruz L1-130) OX=267671 GN=LIC_11625 PE=4 SV=1	1	6	6	6	4	3	5	4	3	5	4	3	5	43.2	43.2	43.2	17.103	146	146	0	21.867	25.3	28.8	30.8	366600000	159930000	66943000	139730000	163560000	118680000	209390000	1.63877e+08	3	426	6	4	6	16				914	1266;4000;8200;9822;9823;12245	True;True;True;True;True;True
Q72LX0	Q72LX0	15	15	15	tr|Q72LX0|Q72LX0_LEPIC Hydrogenase subunit OS=Leptospira interrogans serogroup Icterohaemorrhagiae serovar copenhageni (strain Fiocruz L1-130) OX=267671 GN=hycE PE=4 SV=1	1	15	15	15	7	14	3	7	14	3	7	14	3	42.7	42.7	42.7	52.609	466	466	0	215.79	19.1	41	8.2	1044000000	156370000	868200000	19444000	266300000	150790000	72518000	1.63203e+08	3	427	13	25	3	41				102	1574;2569;2930;3254;3440;3638;3739;4241;4576;6455;7479;9381;10009;11575;11946	True;True;True;True;True;True;True;True;True;True;True;True;True;True;True
Q75G12	Q75G12	23	23	23	tr|Q75G12|Q75G12_LEPIC Uncharacterized protein OS=Leptospira interrogans serogroup Icterohaemorrhagiae serovar copenhageni (strain Fiocruz L1-130) OX=267671 GN=LIC_20001 PE=4 SV=1	1	23	23	23	13	21	8	13	21	8	13	21	8	32.8	32.8	32.8	90.967	838	838	0	122.06	19.9	29.1	11	866840000	121180000	700590000	45078000	131340000	224160000	133850000	1.63117e+08	3	428	19	29	8	56				1724	557;1869;1892;2290;3021;3374;3640;3671;4117;5403;5432;5503;6261;6373;6818;6871;8427;8453;9050;9220;9468;10306;12131	True;True;True;True;True;True;True;True;True;True;True;True;True;True;True;True;True;True;True;True;True;True;True
Q72PK8	Q72PK8	7	7	7	sp|Q72PK8|IF3_LEPIC Translation initiation factor IF-3 OS=Leptospira interrogans serogroup Icterohaemorrhagiae serovar copenhageni (strain Fiocruz L1-130) OX=267671 GN=infC PE=3 SV=1	1	7	7	7	5	6	3	5	6	3	5	6	3	36.9	36.9	36.9	20.776	179	179	0	52.067	27.4	36.9	15.6	578270000	168040000	342250000	67973000	151690000	226920000	105660000	1.61423e+08	3	429	8	10	5	23				514	4531;7502;7503;7674;7675;8806;9231	True;True;True;True;True;True;True
Q72S42	Q72S42	8	8	8	tr|Q72S42|Q72S42_LEPIC ABC transporter, ATP-binding protein OS=Leptospira interrogans serogroup Icterohaemorrhagiae serovar copenhageni (strain Fiocruz L1-130) OX=267671 GN=LIC_11544 PE=4 SV=1	1	8	8	8	5	8	4	5	8	4	5	8	4	40.2	40.2	40.2	26.923	241	241	0	81.121	29.9	40.2	25.7	551770000	138520000	342780000	70468000	134020000	180560000	166940000	1.60507e+08	3	430	6	8	5	19				956	565;870;1134;3732;6089;6687;7427;11780	True;True;True;True;True;True;True;True
Q75FF3	Q75FF3	6	6	6	tr|Q75FF3|Q75FF3_LEPIC Uncharacterized protein OS=Leptospira interrogans serogroup Icterohaemorrhagiae serovar copenhageni (strain Fiocruz L1-130) OX=267671 GN=LIC_20240 PE=4 SV=1	1	6	6	6	4	1	6	4	1	6	4	1	6	52.2	52.2	52.2	20.818	180	180	0	21.61	23.3	4.4	52.2	297430000	150330000	0	147100000	143040000		177100000	160070000	2	431	8	1	8	17				1609	5482;8486;9472;10030;11376;11823	True;True;True;True;True;True
Q72VT7	Q72VT7	7	7	7	tr|Q72VT7|Q72VT7_LEPIC Cytochrome c oxidase subunit 1 OS=Leptospira interrogans serogroup Icterohaemorrhagiae serovar copenhageni (strain Fiocruz L1-130) OX=267671 GN=cyoB PE=3 SV=1	1	7	7	7	5	7	2	5	7	2	5	7	2	12.9	12.9	12.9	59.012	534	534	0	57.769	8.1	12.9	4.1	1105300000	113480000	982460000	9324500	153270000	275270000	47495000	1.58678e+08	3	432	8	10	3	21				1501	3679;3680;6581;7821;9918;10081;10661	True;True;True;True;True;True;True
Q72SG2	Q72SG2	6	6	6	tr|Q72SG2|Q72SG2_LEPIC Phosphate transporter OS=Leptospira interrogans serogroup Icterohaemorrhagiae serovar copenhageni (strain Fiocruz L1-130) OX=267671 GN=LIC_11421 PE=3 SV=1	1	6	6	6	4	6	2	4	6	2	4	6	2	11.7	11.7	11.7	84.071	763	763	0	115.23	8.7	11.7	4.1	652380000	125250000	506260000	20864000	159000000	155480000		157240000	2	433	7	9	3	19				1015	2305;5561;8699;9233;10413;12238	True;True;True;True;True;True
Q72U56	Q72U56	4	4	4	tr|Q72U56|Q72U56_LEPIC Uncharacterized protein OS=Leptospira interrogans serogroup Icterohaemorrhagiae serovar copenhageni (strain Fiocruz L1-130) OX=267671 GN=LIC_10808 PE=4 SV=1	1	4	4	4	3	4	3	3	4	3	3	4	3	30.9	30.9	30.9	22.17	191	191	0	21.349	25.1	30.9	25.1	518410000	162520000	247120000	108760000	151560000	206760000	108820000	1.55713e+08	3	434	6	8	4	18				1255	822;3606;7648;7894	True;True;True;True
Q72QK3	Q72QK3	5	5	5	sp|Q72QK3|RL9_LEPIC 50S ribosomal protein L9 OS=Leptospira interrogans serogroup Icterohaemorrhagiae serovar copenhageni (strain Fiocruz L1-130) OX=267671 GN=rplI PE=3 SV=1	1	5	5	5	5	3	3	5	3	3	5	3	3	33.6	33.6	33.6	16.607	149	149	0	18.178	33.6	20.1	18.8	414760000	268620000	54114000	92023000	208700000	63748000	193300000	1.55249e+08	3	435	6	4	3	13				666	1490;4492;6295;6550;6551	True;True;True;True;True
Q72LY8	Q72LY8	6	6	6	sp|Q72LY8|GCH1_LEPIC GTP cyclohydrolase 1 OS=Leptospira interrogans serogroup Icterohaemorrhagiae serovar copenhageni (strain Fiocruz L1-130) OX=267671 GN=folE PE=3 SV=1	1	6	6	6	6	5	5	6	5	5	6	5	5	36.1	36.1	36.1	20.791	183	183	0	29.957	36.1	31.7	31.7	472300000	227630000	164940000	79730000	161100000	168250000	136140000	1.55163e+08	3	436	10	6	8	24				116	857;1864;5625;7372;7619;9300	True;True;True;True;True;True
Q72NH5	Q72NH5	7	7	7	sp|Q72NH5|RS8_LEPIC 30S ribosomal protein S8 OS=Leptospira interrogans serogroup Icterohaemorrhagiae serovar copenhageni (strain Fiocruz L1-130) OX=267671 GN=rpsH PE=3 SV=1	1	7	7	7	6	2	6	6	2	6	6	2	6	42.1	42.1	42.1	15.119	133	133	0	38.898	42.1	18.8	33.1	335840000	211720000	22976000	101140000	161430000	168270000	134410000	1.54703e+08	3	437	8	2	6	16				336	1689;8287;9524;9525;9743;11528;11529	True;True;True;True;True;True;True
Q72RV3	Q72RV3	8	8	8	tr|Q72RV3|Q72RV3_LEPIC Uncharacterized protein OS=Leptospira interrogans serogroup Icterohaemorrhagiae serovar copenhageni (strain Fiocruz L1-130) OX=267671 GN=LIC_11635 PE=4 SV=1	1	8	8	8	6	4	6	6	4	6	6	4	6	46.2	46.2	46.2	23.638	221	221	0	93.291	38.9	24.9	31.2	519640000	262520000	111310000	145810000	215400000	79914000	166680000	153998000	3	438	10	5	8	23				905	175;2789;7321;7662;7761;9039;9354;9924	True;True;True;True;True;True;True;True
Q72NY7	Q72NY7	5	5	5	tr|Q72NY7|Q72NY7_LEPIC Uncharacterized protein OS=Leptospira interrogans serogroup Icterohaemorrhagiae serovar copenhageni (strain Fiocruz L1-130) OX=267671 GN=LIC_12691 PE=4 SV=1	1	5	5	5	4	5	4	4	5	4	4	5	4	30.6	30.6	30.6	20.729	180	180	0	18.324	25	30.6	25	431540000	163480000	141480000	126570000	143120000	142130000	174760000	1.53337e+08	3	439	6	5	6	17				416	2540;3114;8035;8540;11416	True;True;True;True;True
Q72RN3	Q72RN3	10	10	10	tr|Q72RN3|Q72RN3_LEPIC Magnesium transporter MgtE OS=Leptospira interrogans serogroup Icterohaemorrhagiae serovar copenhageni (strain Fiocruz L1-130) OX=267671 GN=mgtE PE=3 SV=1	1	10	10	10	7	7	2	7	7	2	7	7	2	29.8	29.8	29.8	51.727	463	463	0	88.333	22.7	21.8	5	485930000	60368000	416860000	8703700	160720000	144920000		152820000	2	440	8	13	2	23				868	620;2037;4019;5600;6464;6643;7335;8143;8168;10265	True;True;True;True;True;True;True;True;True;True
Q72QZ7	Q72QZ7	5	5	5	tr|Q72QZ7|Q72QZ7_LEPIC Uncharacterized protein OS=Leptospira interrogans serogroup Icterohaemorrhagiae serovar copenhageni (strain Fiocruz L1-130) OX=267671 GN=LIC_11955 PE=4 SV=1	1	5	5	5	3	4	4	3	4	4	3	4	4	32.3	32.3	32.3	21.829	186	186	0	42.056	20.4	32.3	31.7	480050000	166240000	224330000	89474000	128980000	171920000	154990000	1.51963e+08	3	441	8	5	8	21				734	765;1611;6018;6375;7756	True;True;True;True;True
Q72NX0	Q72NX0	9	9	9	tr|Q72NX0|Q72NX0_LEPIC Uncharacterized protein OS=Leptospira interrogans serogroup Icterohaemorrhagiae serovar copenhageni (strain Fiocruz L1-130) OX=267671 GN=LIC_12708 PE=4 SV=1	1	9	9	9	6	5	9	6	5	9	6	5	9	30.9	30.9	30.9	45.08	392	392	0	82.661	19.4	13.5	30.9	486020000	194540000	143840000	147650000	182200000	67413000	206050000	1.51888e+08	3	442	9	7	8	24				404	2018;2470;2905;6674;7353;7564;9994;11445;12465	True;True;True;True;True;True;True;True;True
Q72U64	Q72U64	7	7	7	sp|Q72U64|THIM_LEPIC Hydroxyethylthiazole kinase OS=Leptospira interrogans serogroup Icterohaemorrhagiae serovar copenhageni (strain Fiocruz L1-130) OX=267671 GN=thiM PE=3 SV=1	1	7	7	7	5	7	2	5	7	2	5	7	2	44.9	44.9	44.9	27.371	265	265	0	108.4	32.8	44.9	13.6	499330000	181680000	250410000	67239000	181340000	122780000	146950000	1.50357e+08	3	443	9	10	5	24				1257	1966;2472;3807;3915;4343;5340;11734	True;True;True;True;True;True;True
Q72TJ6	Q72TJ6	5	5	5	tr|Q72TJ6|Q72TJ6_LEPIC Anti-sigma factor antagonist OS=Leptospira interrogans serogroup Icterohaemorrhagiae serovar copenhageni (strain Fiocruz L1-130) OX=267671 GN=LIC_11025 PE=3 SV=1	1	5	5	5	3	1	4	3	1	4	3	1	4	48.7	48.7	48.7	12.913	113	113	0	39.846	33.6	8	32.7	282340000	109960000	35785000	136600000	142310000		158400000	150355000	2	444	4	1	4	9				1175	281;4474;6357;7827;10464	True;True;True;True;True
Q72WA0	Q72WA0	21	21	21	tr|Q72WA0|Q72WA0_LEPIC GMC oxidoreductase OS=Leptospira interrogans serogroup Icterohaemorrhagiae serovar copenhageni (strain Fiocruz L1-130) OX=267671 GN=LIC_10037 PE=4 SV=1	1	21	21	21	2	21	1	2	21	1	2	21	1	46.4	46.4	46.4	58.47	537	537	0	135.97	6.5	46.4	3.7	838550000	14695000	817160000	6690600	28872000	269260000		149066000	2	445	3	34	1	38				1573	931;1309;2148;2733;3074;3315;3349;5237;5847;5906;6688;7711;8730;9429;9647;10805;11235;11850;11876;11877;12396	True;True;True;True;True;True;True;True;True;True;True;True;True;True;True;True;True;True;True;True;True
Q72SN5	Q72SN5	7	7	7	tr|Q72SN5|Q72SN5_LEPIC Uncharacterized protein OS=Leptospira interrogans serogroup Icterohaemorrhagiae serovar copenhageni (strain Fiocruz L1-130) OX=267671 GN=LIC_11344 PE=4 SV=1	1	7	7	7	7	6	6	7	6	6	7	6	6	41	41	41	24.694	222	222	0	57.802	41	41	41	462310000	173950000	197610000	90754000	149080000	147080000	148990000	1.48383e+08	3	446	8	6	8	22				1053	1734;4281;4681;5688;8642;9135;9377	True;True;True;True;True;True;True
Q72PC6	Q72PC6	9	9	9	tr|Q72PC6|Q72PC6_LEPIC Outer membrane lipoprotein carrier protein OS=Leptospira interrogans serogroup Icterohaemorrhagiae serovar copenhageni (strain Fiocruz L1-130) OX=267671 GN=lolA PE=4 SV=1	1	9	9	9	8	7	3	8	7	3	8	7	3	33.9	33.9	33.9	29.35	257	257	0	55.468	29.6	30	16	436610000	142060000	189890000	104670000	154590000	129260000	160780000	148210000	3	447	8	9	3	20				474	76;2731;3137;6260;8695;9448;10557;12107;12350	True;True;True;True;True;True;True;True;True
Q72TC6	Q72TC6	11	11	11	tr|Q72TC6|Q72TC6_LEPIC Adenylate/guanylate cyclase OS=Leptospira interrogans serogroup Icterohaemorrhagiae serovar copenhageni (strain Fiocruz L1-130) OX=267671 GN=LIC_11095 PE=4 SV=1	1	11	11	11	9	11	4	9	11	4	9	11	4	33.2	33.2	33.2	40.727	368	368	0	83.777	26.4	33.2	13.6	663100000	170220000	434810000	58076000	159790000	121400000	163080000	148090000	3	448	14	14	5	33				1152	2646;3899;4015;4477;5295;5889;5960;7045;7952;10982;11795	True;True;True;True;True;True;True;True;True;True;True
Q72UB0	Q72UB0	3	3	3	sp|Q72UB0|RL10_LEPIC 50S ribosomal protein L10 OS=Leptospira interrogans serogroup Icterohaemorrhagiae serovar copenhageni (strain Fiocruz L1-130) OX=267671 GN=rplJ PE=3 SV=1	1	3	3	3	2	0	2	2	0	2	2	0	2	27.7	27.7	27.7	18.852	177	177	0	38.369	17.5	0	18.6	257980000	150520000	0	107470000	164190000		130600000	147395000	2	449	3	0	3	6				1281	2351;8105;10344	True;True;True
Q72SH2	Q72SH2	6	6	6	tr|Q72SH2|Q72SH2_LEPIC Acetolactate synthase small subunit OS=Leptospira interrogans serogroup Icterohaemorrhagiae serovar copenhageni (strain Fiocruz L1-130) OX=267671 GN=ilvH PE=4 SV=1	1	6	6	6	5	4	5	5	4	5	5	4	5	43.5	43.5	43.5	17.865	161	161	0	16.29	32.3	28	32.3	233300000	86852000	75566000	70884000	84183000	235450000	122200000	1.47278e+08	3	450	8	7	5	20				1020	2224;3352;4283;7147;10305;12127	True;True;True;True;True;True
Q72TF6	Q72TF6	15	15	15	tr|Q72TF6|Q72TF6_LEPIC Poly(A) polymerase I OS=Leptospira interrogans serogroup Icterohaemorrhagiae serovar copenhageni (strain Fiocruz L1-130) OX=267671 GN=pcnB PE=3 SV=1	1	15	15	15	14	12	9	14	12	9	14	12	9	31.6	31.6	31.6	52.687	450	450	0	72.716	31.3	20.9	19.6	575290000	157120000	368330000	49846000	142290000	153880000	144460000	1.46877e+08	3	451	19	17	11	47				1161	772;773;1003;1004;1044;1712;2667;2853;3039;4656;7915;9024;9898;11272;11275	True;True;True;True;True;True;True;True;True;True;True;True;True;True;True
Q72WC8	Q72WC8	9	9	9	tr|Q72WC8|Q72WC8_LEPIC Putative lipoprotein OS=Leptospira interrogans serogroup Icterohaemorrhagiae serovar copenhageni (strain Fiocruz L1-130) OX=267671 GN=LIC_10009 PE=4 SV=1	1	9	9	9	9	5	5	9	5	5	9	5	5	34.7	34.7	34.7	27.701	245	245	0	53.212	34.7	21.2	19.2	437640000	229990000	111510000	96146000	184530000	75891000	179970000	146797000	3	452	9	5	5	19				1586	3805;3990;5116;5117;8684;8698;10414;10415;12016	True;True;True;True;True;True;True;True;True
Q72T89	Q72T89	13	13	13	tr|Q72T89|Q72T89_LEPIC Pyruvate kinase OS=Leptospira interrogans serogroup Icterohaemorrhagiae serovar copenhageni (strain Fiocruz L1-130) OX=267671 GN=pykA PE=3 SV=1	1	13	13	13	7	12	1	7	12	1	7	12	1	41.1	41.1	41.1	48.697	438	438	0	86.21	22.1	37.2	3	698730000	66309000	626550000	5872600	97854000	195080000		146467000	2	453	9	15	0	24				1142	409;3371;3633;4050;4529;7114;8350;9954;10041;10223;11328;11577;11802	True;True;True;True;True;True;True;True;True;True;True;True;True
Q72SK1	Q72SK1	6	6	6	tr|Q72SK1|Q72SK1_LEPIC RNA polymerase sigma factor OS=Leptospira interrogans serogroup Icterohaemorrhagiae serovar copenhageni (strain Fiocruz L1-130) OX=267671 GN=LIC_11380 PE=3 SV=1	1	6	6	6	3	5	4	3	5	4	3	5	4	22.6	22.6	22.6	30.871	266	266	0	56.359	13.2	22.6	17.7	478000000	174460000	180190000	123340000	141810000	133290000	163910000	1.46337e+08	3	454	6	8	9	23				1032	1953;2136;3917;5418;8833;12316	True;True;True;True;True;True
Q72UQ0	Q72UQ0	11	11	11	tr|Q72UQ0|Q72UQ0_LEPIC Aminotransferase OS=Leptospira interrogans serogroup Icterohaemorrhagiae serovar copenhageni (strain Fiocruz L1-130) OX=267671 GN=LIC_10607 PE=3 SV=1	1	11	11	11	8	11	3	8	11	3	8	11	3	40.6	40.6	40.6	41.487	374	374	0	76.683	24.3	40.6	10.2	737200000	149810000	564980000	22403000	172700000	212300000	53018000	146006000	3	455	15	21	3	39				1337	28;1685;1954;2764;5486;6445;7879;8244;9035;11409;12474	True;True;True;True;True;True;True;True;True;True;True
Q72QY0	Q72QY0	3	3	3	tr|Q72QY0|Q72QY0_LEPIC Thioredoxin OS=Leptospira interrogans serogroup Icterohaemorrhagiae serovar copenhageni (strain Fiocruz L1-130) OX=267671 GN=trxA PE=3 SV=1	1	3	3	3	3	1	3	3	1	3	3	1	3	51.9	51.9	51.9	11.369	104	104	0	19.06	51.9	17.3	51.9	334160000	278390000	2614600	53163000	154880000		135450000	145165000	2	456	6	1	3	10				724	439;7129;7824	True;True;True
Q72RB6	Q72RB6	5	5	5	sp|Q72RB6|QUEF_LEPIC NADPH-dependent 7-cyano-7-deazaguanine reductase OS=Leptospira interrogans serogroup Icterohaemorrhagiae serovar copenhageni (strain Fiocruz L1-130) OX=267671 GN=queF PE=3 SV=1	1	5	5	5	4	3	4	4	3	4	4	3	4	35.3	35.3	35.3	15.352	133	133	0	13.945	21.8	27.8	30.1	195890000	53611000	51663000	90618000	64700000	231960000	138040000	144900000	3	457	4	4	4	12				802	2623;4975;8491;9367;10289	True;True;True;True;True
Q72NN1	Q72NN1	9	9	9	tr|Q72NN1|Q72NN1_LEPIC Uncharacterized protein OS=Leptospira interrogans serogroup Icterohaemorrhagiae serovar copenhageni (strain Fiocruz L1-130) OX=267671 GN=LIC_12801 PE=4 SV=1	1	9	9	9	8	7	5	8	7	5	8	7	5	30.4	30.4	30.4	34.339	303	303	0	43.96	30.4	26.4	20.1	475360000	217010000	187340000	71017000	146850000	129900000	157570000	1.44773e+08	3	458	12	9	5	26				364	1951;1952;5850;6462;6569;6942;7183;8099;9148	True;True;True;True;True;True;True;True;True
Q72NX6	Q72NX6	4	4	4	sp|Q72NX6|RS15_LEPIC 30S ribosomal protein S15 OS=Leptospira interrogans serogroup Icterohaemorrhagiae serovar copenhageni (strain Fiocruz L1-130) OX=267671 GN=rpsO PE=3 SV=1	1	4	4	4	4	1	4	4	1	4	4	1	4	38.6	38.6	38.6	10.279	88	88	0	117.66	38.6	19.3	38.6	261770000	126960000	18799000	116010000	125340000		163620000	144480000	2	459	6	2	6	14				408	244;5802;6736;8782	True;True;True;True
Q75G14	Q75G14	6	6	6	tr|Q75G14|Q75G14_LEPIC Short-chain dehydrogenase OS=Leptospira interrogans serogroup Icterohaemorrhagiae serovar copenhageni (strain Fiocruz L1-130) OX=267671 GN=LIC_20031 PE=4 SV=1	1	6	6	6	6	5	5	6	5	5	6	5	5	35.8	35.8	35.8	30.504	274	274	0	111.62	35.8	29.6	31.8	443090000	169320000	179580000	94190000	145920000	141770000	145340000	1.44343e+08	3	460	7	6	6	19				1726	3579;3668;3947;9214;10201;10425	True;True;True;True;True;True
Q72RV5	Q72RV5	9	9	9	sp|Q72RV5|LPXC_LEPIC UDP-3-O-acyl-N-acetylglucosamine deacetylase OS=Leptospira interrogans serogroup Icterohaemorrhagiae serovar copenhageni (strain Fiocruz L1-130) OX=267671 GN=lpxC PE=3 SV=2	1	9	9	9	2	8	3	2	8	3	2	8	3	39.2	39.2	39.2	33.088	301	301	0	77.472	14.3	36.5	16.9	537350000	37440000	466980000	32936000	52627000	303740000	70292000	1.4222e+08	3	461	2	8	3	13				907	698;1474;2561;2562;2760;3885;4958;7483;12293	True;True;True;True;True;True;True;True;True
Q72SM6	Q72SM6	4	4	4	tr|Q72SM6|Q72SM6_LEPIC ParB family protein OS=Leptospira interrogans serogroup Icterohaemorrhagiae serovar copenhageni (strain Fiocruz L1-130) OX=267671 GN=LIC_11353 PE=4 SV=1	1	4	4	4	4	3	3	4	3	3	4	3	3	37.1	37.1	37.1	15.942	132	132	0	73.61	37.1	30.3	29.5	373900000	324630000	40417000	8851400	156820000	118460000	151210000	1.42163e+08	3	462	5	4	2	11				1049	1222;5039;6471;6665	True;True;True;True
Q72LZ5	Q72LZ5	8	8	8	tr|Q72LZ5|Q72LZ5_LEPIC Uncharacterized protein OS=Leptospira interrogans serogroup Icterohaemorrhagiae serovar copenhageni (strain Fiocruz L1-130) OX=267671 GN=LIC_13398 PE=4 SV=1	1	8	8	8	6	5	5	6	5	5	6	5	5	33.3	33.3	33.3	32.07	273	273	0	31.123	29.7	23.8	23.4	442420000	163790000	190880000	87759000	147470000	143680000	134820000	141990000	3	463	7	5	5	17				120	3109;4594;4595;5751;7273;7937;9517;10036	True;True;True;True;True;True;True;True
Q72SD9	Q72SD9	5	5	5	tr|Q72SD9|Q72SD9_LEPIC Response regulator OS=Leptospira interrogans serogroup Icterohaemorrhagiae serovar copenhageni (strain Fiocruz L1-130) OX=267671 GN=LIC_11444 PE=4 SV=1	1	5	5	5	3	3	3	3	3	3	3	3	3	22.1	22.1	22.1	37.32	330	330	0	74.532	15.2	18.2	18.8	417670000	105910000	196630000	115120000	106710000	156150000	162900000	141920000	3	464	4	3	3	10				1002	197;1131;2074;2120;8076	True;True;True;True;True
Q72NH1	Q72NH1	4	4	4	sp|Q72NH1|RL14_LEPIC 50S ribosomal protein L14 OS=Leptospira interrogans serogroup Icterohaemorrhagiae serovar copenhageni (strain Fiocruz L1-130) OX=267671 GN=rplN PE=3 SV=2	1	4	4	4	4	1	4	4	1	4	4	1	4	29.2	29.2	29.2	14.281	130	130	0	15.984	29.2	10	29.2	257780000	156880000	11507000	89387000	149400000		132310000	140855000	2	465	6	1	4	11				332	959;4592;4871;12020	True;True;True;True
Q72NJ5	Q72NJ5	9	9	9	sp|Q72NJ5|PYRB_LEPIC Aspartate carbamoyltransferase OS=Leptospira interrogans serogroup Icterohaemorrhagiae serovar copenhageni (strain Fiocruz L1-130) OX=267671 GN=pyrB PE=3 SV=2	1	9	9	9	9	6	4	9	6	4	9	6	4	40.3	40.3	40.3	34.713	308	308	0	134.6	40.3	27.9	20.8	471430000	205460000	212010000	53954000	132330000	205540000	83969000	140613000	3	466	8	7	3	18				349	207;543;3427;5336;6902;7278;10370;11316;11527	True;True;True;True;True;True;True;True;True
Q72SP9	Q72SP9	8	8	8	tr|Q72SP9|Q72SP9_LEPIC Flagellar L-ring protein OS=Leptospira interrogans serogroup Icterohaemorrhagiae serovar copenhageni (strain Fiocruz L1-130) OX=267671 GN=flgH PE=3 SV=1	1	8	8	8	8	2	5	8	2	5	8	2	5	26.7	26.7	26.7	37.946	333	333	0	98.402	26.7	6.3	19.2	442340000	337860000	25213000	79274000	267490000	30708000	121440000	1.39879e+08	3	467	12	2	5	19				1057	3826;4326;4858;4914;4928;6777;10420;11212	True;True;True;True;True;True;True;True
Q72UT6	Q72UT6	12	12	12	tr|Q72UT6|Q72UT6_LEPIC Homoserine dehydrogenase OS=Leptospira interrogans serogroup Icterohaemorrhagiae serovar copenhageni (strain Fiocruz L1-130) OX=267671 GN=hom PE=3 SV=1	1	12	12	12	11	12	5	11	12	5	11	12	5	33.3	33.3	33.3	46.994	429	429	0	108.93	33.3	33.3	16.6	572690000	151620000	352980000	68089000	127160000	96994000	194380000	1.39511e+08	3	468	14	17	6	37				1354	2692;3312;3356;4335;4336;4706;4707;4796;5317;5491;7632;11408	True;True;True;True;True;True;True;True;True;True;True;True
Q75FH8	Q75FH8	2	2	2	tr|Q75FH8|Q75FH8_LEPIC Uncharacterized protein OS=Leptospira interrogans serogroup Icterohaemorrhagiae serovar copenhageni (strain Fiocruz L1-130) OX=267671 GN=LIC_20211 PE=4 SV=1	1	2	2	2	2	2	2	2	2	2	2	2	2	24	24	24	14.241	125	125	0	60.791	24	24	24	257960000	118540000	32357000	107070000	113940000	160100000	144240000	1.39427e+08	3	469	4	5	4	13				1622	1566;10865	True;True
Q72RY8	Q72RY8	6	6	6	sp|Q72RY8|HSLV_LEPIC ATP-dependent protease subunit HslV OS=Leptospira interrogans serogroup Icterohaemorrhagiae serovar copenhageni (strain Fiocruz L1-130) OX=267671 GN=hslV PE=3 SV=1	1	6	6	6	6	5	4	6	5	4	6	5	4	33.3	33.3	33.3	19.584	180	180	0	33.145	33.3	33.3	23.9	447110000	221180000	143850000	82081000	149460000	121710000	145920000	139030000	3	470	15	9	8	32				934	570;5126;5127;6234;10931;11608	True;True;True;True;True;True
Q72RX5	Q72RX5	12	12	12	tr|Q72RX5|Q72RX5_LEPIC Ribosome-binding ATPase YchF OS=Leptospira interrogans serogroup Icterohaemorrhagiae serovar copenhageni (strain Fiocruz L1-130) OX=267671 GN=ychF PE=3 SV=1	1	12	12	12	8	6	11	8	6	11	8	6	11	37.5	37.5	37.5	40.447	365	365	0	46.125	24.7	18.6	34.2	371220000	115480000	96788000	158960000	140110000	64741000	209540000	1.3813e+08	3	471	10	10	11	31				924	49;851;1713;1950;2627;2740;3672;5852;6958;7949;9928;11822	True;True;True;True;True;True;True;True;True;True;True;True
Q72P02	Q72P02	10	10	10	tr|Q72P02|Q72P02_LEPIC Uncharacterized protein OS=Leptospira interrogans serogroup Icterohaemorrhagiae serovar copenhageni (strain Fiocruz L1-130) OX=267671 GN=LIC_12675 PE=4 SV=1	1	10	10	10	10	5	5	10	5	5	10	5	5	36	36	36	44.816	381	381	0	46.244	36	21.8	18.9	439280000	161360000	177660000	100260000	127500000	60283000	225330000	1.37704e+08	3	472	13	5	5	23				423	845;1084;2126;2821;4507;5138;8596;9145;9495;10466	True;True;True;True;True;True;True;True;True;True
Q72TP3	Q72TP3	7	7	7	tr|Q72TP3|Q72TP3_LEPIC Acyl-CoA thiolase OS=Leptospira interrogans serogroup Icterohaemorrhagiae serovar copenhageni (strain Fiocruz L1-130) OX=267671 GN=LIC_10974 PE=3 SV=1	1	7	7	7	5	5	5	5	5	5	5	5	5	26.6	26.6	26.6	42.957	403	403	0	44.857	20.3	16.4	14.6	436080000	155850000	196650000	83587000	137310000	122050000	150400000	1.36587e+08	3	473	9	8	6	23				1194	1031;2105;4270;4540;5268;9745;10153	True;True;True;True;True;True;True
Q72MC9	Q72MC9	3	3	3	tr|Q72MC9|Q72MC9_LEPIC Putative lipoprotein OS=Leptospira interrogans serogroup Icterohaemorrhagiae serovar copenhageni (strain Fiocruz L1-130) OX=267671 GN=LIC_13259 PE=4 SV=1	1	3	3	3	2	0	3	2	0	3	2	0	3	32.9	32.9	32.9	18.929	164	164	0	51.598	22.6	0	32.9	239120000	153790000	0	85334000	157310000		115640000	136475000	2	474	2	0	3	5				181	1121;2801;5283	True;True;True
Q72MJ7	Q72MJ7	7	7	7	tr|Q72MJ7|Q72MJ7_LEPIC Putative O-methyl transferase OS=Leptospira interrogans serogroup Icterohaemorrhagiae serovar copenhageni (strain Fiocruz L1-130) OX=267671 GN=encK PE=4 SV=1	1	7	7	7	4	7	4	4	7	4	4	7	4	37.4	37.4	37.4	28.248	246	246	0	83.156	22.4	37.4	23.2	449760000	94647000	280310000	74804000	145390000	146750000	116770000	1.36303e+08	3	475	4	5	4	13				210	603;1968;7313;7562;8529;9112;10439	True;True;True;True;True;True;True
Q72RD4	Q72RD4	21	21	21	sp|Q72RD4|GSH1_LEPIC Glutamate--cysteine ligase OS=Leptospira interrogans serogroup Icterohaemorrhagiae serovar copenhageni (strain Fiocruz L1-130) OX=267671 GN=gshA PE=3 SV=1	1	21	21	21	4	21	1	4	21	1	4	21	1	56	56	56	60.59	520	520	0	148.75	8.5	56	3.1	680410000	52703000	618160000	9549100	46647000	223920000		135283500	2	476	6	23	1	30				815	958;1699;2035;2292;3585;3589;4959;6030;7020;7650;7785;7792;7991;8713;9616;9756;10121;10888;11225;11692;12460	True;True;True;True;True;True;True;True;True;True;True;True;True;True;True;True;True;True;True;True;True
Q72M37	Q72M37	4	4	4	tr|Q72M37|Q72M37_LEPIC Uncharacterized protein OS=Leptospira interrogans serogroup Icterohaemorrhagiae serovar copenhageni (strain Fiocruz L1-130) OX=267671 GN=LIC_13354 PE=4 SV=1	1	4	4	4	4	4	3	4	4	3	4	4	3	23.3	23.3	23.3	27.741	245	245	0	85.57	23.3	23.3	18.8	541810000	228410000	197360000	116040000	147840000	154630000	102910000	1.35127e+08	3	477	12	7	9	28				144	1981;6755;8555;11853	True;True;True;True
Q72PL0	Q72PL0	5	5	5	sp|Q72PL0|RL20_LEPIC 50S ribosomal protein L20 OS=Leptospira interrogans serogroup Icterohaemorrhagiae serovar copenhageni (strain Fiocruz L1-130) OX=267671 GN=rplT PE=3 SV=1	1	5	5	5	4	4	3	4	4	3	4	4	3	35.9	35.9	35.9	13.592	117	117	0	12.361	23.1	35	22.2	358310000	117170000	136140000	105000000	145490000	120050000	138670000	1.34737e+08	3	478	8	6	7	21				516	284;2268;2528;6184;9605	True;True;True;True;True
Q72NR4	Q72NR4	10	10	10	sp|Q72NR4|TPX_LEPIC Thiol peroxidase OS=Leptospira interrogans serogroup Icterohaemorrhagiae serovar copenhageni (strain Fiocruz L1-130) OX=267671 GN=tpx PE=3 SV=1	1	10	10	10	9	2	9	9	2	9	9	2	9	80.7	80.7	80.7	18.06	171	171	0	35.652	67.8	10.5	73.7	367430000	216840000	17776000	132820000	184440000	16582000	202840000	1.34621e+08	3	479	17	2	13	32				379	22;787;788;867;2711;3831;5165;5326;8694;12439	True;True;True;True;True;True;True;True;True;True
Q72SK9	Q72SK9	7	7	7	tr|Q72SK9|Q72SK9_LEPIC Flagellar motor switch protein FliN OS=Leptospira interrogans serogroup Icterohaemorrhagiae serovar copenhageni (strain Fiocruz L1-130) OX=267671 GN=fliN PE=3 SV=1	1	7	7	7	7	6	5	7	6	5	7	6	5	25.1	25.1	25.1	36.834	354	354	0	30.819	25.1	22.3	18.1	569190000	219970000	287910000	61310000	148290000	132080000	122410000	134260000	3	480	11	12	6	29				1037	1118;1417;2564;6307;9860;11716;11806	True;True;True;True;True;True;True
Q72VR5	Q72VR5	12	12	12	tr|Q72VR5|Q72VR5_LEPIC Uncharacterized protein OS=Leptospira interrogans serogroup Icterohaemorrhagiae serovar copenhageni (strain Fiocruz L1-130) OX=267671 GN=LIC_10231 PE=4 SV=1	1	12	12	12	10	9	5	10	9	5	10	9	5	39.5	39.5	39.5	37.703	337	337	0	75.366	36.5	35.6	20.2	433380000	182340000	180630000	70408000	141740000	111430000	149060000	1.34077e+08	3	481	10	9	5	24				1486	1108;4504;5196;5752;6156;6523;6527;7925;9279;9280;9327;12454	True;True;True;True;True;True;True;True;True;True;True;True
Q72VL5	Q72VL5	9	9	9	tr|Q72VL5|Q72VL5_LEPIC Zinc-binding dehydrogenase family OS=Leptospira interrogans serogroup Icterohaemorrhagiae serovar copenhageni (strain Fiocruz L1-130) OX=267671 GN=LIC_10282 PE=4 SV=1	1	9	9	9	7	7	6	7	7	6	7	7	6	31.2	31.2	31.2	37.341	340	340	0	49.676	24.4	23.8	20.6	440170000	162390000	196750000	81030000	133680000	125600000	142930000	134070000	3	482	11	12	6	29				1466	817;2837;3892;4629;6041;6607;7100;10204;12102	True;True;True;True;True;True;True;True;True
Q72Q65	Q72Q65	3	3	3	tr|Q72Q65|Q72Q65_LEPIC Uncharacterized protein OS=Leptospira interrogans serogroup Icterohaemorrhagiae serovar copenhageni (strain Fiocruz L1-130) OX=267671 GN=LIC_12247 PE=4 SV=1	1	3	3	3	2	1	3	2	1	3	2	1	3	11.7	11.7	11.7	18.941	171	171	0	6.9536	11.1	5.8	11.7	227300000	128030000	5184000	94093000	111810000		153790000	132800000	2	483	4	1	5	10				610	3256;10963;10964	True;True;True
Q72WB8	Q72WB8	6	6	6	tr|Q72WB8|Q72WB8_LEPIC 3-oxoacyl-acyl carrier protein reductase OS=Leptospira interrogans serogroup Icterohaemorrhagiae serovar copenhageni (strain Fiocruz L1-130) OX=267671 GN=LIC_10019 PE=4 SV=1	1	6	6	6	5	3	2	5	3	2	5	3	2	30.4	30.4	30.4	26.341	247	247	0	40.618	24.7	10.9	10.5	364100000	201240000	103470000	59393000	157420000	107530000		132475000	2	484	5	4	2	11				1584	445;3442;3525;6446;7739;8892	True;True;True;True;True;True
Q72QX6	Q72QX6	9	9	9	tr|Q72QX6|Q72QX6_LEPIC Uncharacterized protein OS=Leptospira interrogans serogroup Icterohaemorrhagiae serovar copenhageni (strain Fiocruz L1-130) OX=267671 GN=LIC_11982 PE=4 SV=1	1	9	9	9	7	6	6	7	6	6	7	6	6	31.9	31.9	31.9	41.131	364	364	0	36.754	27.7	21.2	21.4	417930000	170620000	140700000	106620000	126650000	69509000	201050000	132403000	3	485	12	8	6	26				720	2294;2295;4482;5087;7769;8281;10258;10332;11314	True;True;True;True;True;True;True;True;True
Q72SQ5	Q72SQ5	8	8	8	tr|Q72SQ5|Q72SQ5_LEPIC Uncharacterized protein OS=Leptospira interrogans serogroup Icterohaemorrhagiae serovar copenhageni (strain Fiocruz L1-130) OX=267671 GN=LIC_11320 PE=4 SV=1	1	8	8	8	7	7	6	7	7	6	7	7	6	28.4	28.4	28.4	38.549	338	338	0	86.135	24.6	25.7	18.3	460160000	219650000	169950000	70560000	150680000	130580000	114370000	1.31877e+08	3	486	13	8	5	26				1059	868;1054;1980;4246;8220;8341;9126;9210	True;True;True;True;True;True;True;True
Q72LX5	Q72LX5	10	10	10	tr|Q72LX5|Q72LX5_LEPIC Uncharacterized protein OS=Leptospira interrogans serogroup Icterohaemorrhagiae serovar copenhageni (strain Fiocruz L1-130) OX=267671 GN=LIC_13418 PE=4 SV=1	1	10	10	10	7	10	2	7	10	2	7	10	2	37.8	37.8	37.8	38.032	341	341	0	87.307	34	37.8	9.4	712090000	184800000	507290000	19993000	225570000	117760000	50845000	1.31392e+08	3	487	15	16	2	33				107	78;2791;2855;6246;8240;8872;11931;11938;11939;12380	True;True;True;True;True;True;True;True;True;True
Q75FY3	Q75FY3	4	4	4	tr|Q75FY3|Q75FY3_LEPIC Anti-sigma factor antagonist OS=Leptospira interrogans serogroup Icterohaemorrhagiae serovar copenhageni (strain Fiocruz L1-130) OX=267671 GN=LIC_20048 PE=4 SV=1	1	4	4	4	4	2	4	4	2	4	4	2	4	51.8	51.8	51.8	13.085	114	114	0	40.305	51.8	28.1	51.8	291830000	187300000	17127000	87401000	152300000	146070000	95376000	1.31249e+08	3	488	4	2	4	10				1704	6405;10167;11305;11306	True;True;True;True
Q72UP9	Q72UP9	27	27	27	sp|Q72UP9|LON_LEPIC Lon protease OS=Leptospira interrogans serogroup Icterohaemorrhagiae serovar copenhageni (strain Fiocruz L1-130) OX=267671 GN=lon PE=3 SV=1	1	27	27	27	11	23	7	11	23	7	11	23	7	36.9	36.9	36.9	94.785	839	839	0	140.01	17	32.1	10.8	708240000	106890000	558640000	42712000	152810000	153400000	86765000	1.30992e+08	3	489	14	28	5	47				1336	392;393;405;1068;1212;1939;2029;2100;2110;2489;2948;3177;3180;3806;3834;3978;4530;4984;6226;8030;8215;8574;9578;9856;10562;11711;12055	True;True;True;True;True;True;True;True;True;True;True;True;True;True;True;True;True;True;True;True;True;True;True;True;True;True;True
Q72VP3	Q72VP3	13	13	13	tr|Q72VP3|Q72VP3_LEPIC Alcohol dehydrogenase OS=Leptospira interrogans serogroup Icterohaemorrhagiae serovar copenhageni (strain Fiocruz L1-130) OX=267671 GN=LIC_10253 PE=4 SV=1	1	13	13	13	6	13	4	6	13	4	6	13	4	32.1	32.1	32.1	45.784	417	417	0	121.14	18	32.1	12.2	737950000	64867000	642050000	31035000	87608000	203690000	101410000	1.30903e+08	3	490	9	21	3	33				1475	21;416;2864;3062;3063;3756;3757;4210;5927;6606;7219;7848;11152	True;True;True;True;True;True;True;True;True;True;True;True;True
Q72UP2	Q72UP2	10	10	10	tr|Q72UP2|Q72UP2_LEPIC Putative lipoprotein OS=Leptospira interrogans serogroup Icterohaemorrhagiae serovar copenhageni (strain Fiocruz L1-130) OX=267671 GN=LIC_10615 PE=4 SV=1	1	10	10	10	8	6	6	8	6	6	8	6	6	36.1	36.1	36.1	38.744	332	332	0	80.743	33.4	24.1	25.3	397640000	181190000	129250000	87199000	138070000	122590000	130110000	1.30257e+08	3	491	6	6	7	19				1333	521;4950;5962;6337;7917;7972;9206;10356;11022;11023	True;True;True;True;True;True;True;True;True;True
P61440	P61440	17	17	17	sp|P61440|DNAJ_LEPIC Chaperone protein DnaJ OS=Leptospira interrogans serogroup Icterohaemorrhagiae serovar copenhageni (strain Fiocruz L1-130) OX=267671 GN=dnaJ PE=3 SV=1	1	17	17	17	7	15	3	7	15	3	7	15	3	41.7	41.7	41.7	40.258	372	372	0	66.475	23.4	35.8	9.4	564210000	86098000	443490000	34623000	95657000	213440000	80703000	1.29933e+08	3	492	8	26	4	38				37	1628;2946;3554;3700;3936;3937;3977;5292;5323;5989;5990;7702;8679;8750;10063;10670;12309	True;True;True;True;True;True;True;True;True;True;True;True;True;True;True;True;True
P61444	P61444	6	6	6	sp|P61444|GRPE_LEPIC Protein GrpE OS=Leptospira interrogans serogroup Icterohaemorrhagiae serovar copenhageni (strain Fiocruz L1-130) OX=267671 GN=grpE PE=3 SV=1	1	6	6	6	5	5	3	5	5	3	5	5	3	31.1	31.1	31.1	24.231	212	212	0	52.737	30.7	30.7	13.2	445970000	170280000	234100000	41587000	107400000	128830000	152300000	129510000	3	493	5	6	3	14				39	1809;2363;9157;9223;9721;11151	True;True;True;True;True;True
Q75G27	Q75G27	7	7	7	tr|Q75G27|Q75G27_LEPIC Azoreductase OS=Leptospira interrogans serogroup Icterohaemorrhagiae serovar copenhageni (strain Fiocruz L1-130) OX=267671 GN=LIC_20022 PE=4 SV=1	1	7	7	7	5	5	3	5	5	3	5	5	3	45	45	45	22.305	200	200	0	29.972	30.5	27.5	24	435470000	210770000	182150000	42548000	178280000	126610000	83373000	129421000	3	494	7	5	4	16				1730	923;3500;5173;5733;6679;7858;10950	True;True;True;True;True;True;True
Q72RX2	Q72RX2	7	7	7	tr|Q72RX2|Q72RX2_LEPIC ADP-L-glycero-D-manno-heptose-6-epimerase OS=Leptospira interrogans serogroup Icterohaemorrhagiae serovar copenhageni (strain Fiocruz L1-130) OX=267671 GN=rfaD PE=3 SV=1	1	7	7	7	3	6	2	3	6	2	3	6	2	27	27	27	37.055	326	326	0	31.079	11.7	21.5	9.2	355180000	62737000	275790000	16655000	87256000	171370000		129313000	2	495	3	6	1	10				922	5553;6645;6898;7295;10323;12096;12372	True;True;True;True;True;True;True
Q72QJ0	Q72QJ0	10	10	10	tr|Q72QJ0|Q72QJ0_LEPIC Glucose-1-phosphate thymidylyltransferase OS=Leptospira interrogans serogroup Icterohaemorrhagiae serovar copenhageni (strain Fiocruz L1-130) OX=267671 GN=rfbA PE=3 SV=1	1	10	10	10	4	10	2	4	10	2	4	10	2	35.4	35.4	35.4	32.807	294	294	0	47.386	14.3	35.4	7.5	532430000	49073000	466500000	16854000	53208000	285310000	49343000	129287000	3	496	3	12	2	17				659	1995;3398;3462;3624;5876;5931;7569;10321;12159;12160	True;True;True;True;True;True;True;True;True;True
Q72Q29	Q72Q29	11	11	11	sp|Q72Q29|HPPA_LEPIC Putative K(+)-stimulated pyrophosphate-energized sodium pump OS=Leptospira interrogans serogroup Icterohaemorrhagiae serovar copenhageni (strain Fiocruz L1-130) OX=267671 GN=hppA PE=3 SV=1	1	11	11	11	11	7	2	11	7	2	11	7	2	15.8	15.8	15.8	73.105	704	704	0	40.263	15.8	9.8	2.8	860170000	135410000	706870000	17886000	192490000	153910000	39329000	1.28576e+08	3	497	12	16	3	31				595	9;10;57;58;65;1391;2011;3635;6929;10228;11175	True;True;True;True;True;True;True;True;True;True;True
Q72T80	Q72T80	8	8	8	tr|Q72T80|Q72T80_LEPIC Ribonuclease D OS=Leptospira interrogans serogroup Icterohaemorrhagiae serovar copenhageni (strain Fiocruz L1-130) OX=267671 GN=LIC_11141 PE=4 SV=1	1	8	8	8	2	6	6	2	6	6	2	6	6	32.5	32.5	32.5	24.748	212	212	0	24.242	9.9	25.5	27.8	301460000	44504000	177140000	79819000		134240000	121160000	127700000	2	498	3	7	7	17				1137	1366;1805;5156;6654;7368;7613;9637;12253	True;True;True;True;True;True;True;True
Q72VY7	Q72VY7	10	10	10	tr|Q72VY7|Q72VY7_LEPIC Uncharacterized protein OS=Leptospira interrogans serogroup Icterohaemorrhagiae serovar copenhageni (strain Fiocruz L1-130) OX=267671 GN=LIC_10158 PE=4 SV=1	1	10	10	10	8	6	8	8	6	8	8	6	8	39	39	39	26.559	236	236	0	27.291	29.2	22	30.1	376890000	197040000	102150000	77701000	148340000	111930000	121220000	1.27163e+08	3	499	11	9	10	30				1520	2385;3508;3863;4818;5671;5791;6002;6939;7639;9079	True;True;True;True;True;True;True;True;True;True
Q72VS0	Q72VS0	10	10	10	tr|Q72VS0|Q72VS0_LEPIC Uncharacterized protein OS=Leptospira interrogans serogroup Icterohaemorrhagiae serovar copenhageni (strain Fiocruz L1-130) OX=267671 GN=LIC_10226 PE=4 SV=1	1	10	10	10	8	6	7	8	6	7	8	6	7	46.3	46.3	46.3	27.252	242	242	0	85.573	39.3	24	36.4	348880000	155760000	78488000	114630000	135590000	68544000	175550000	1.26561e+08	3	500	8	6	10	24				1488	92;1356;2911;3139;3212;4580;9218;11033;12429;12461	True;True;True;True;True;True;True;True;True;True
Q72M46	Q72M46	11	11	11	sp|Q72M46|SYE_LEPIC Glutamate--tRNA ligase OS=Leptospira interrogans serogroup Icterohaemorrhagiae serovar copenhageni (strain Fiocruz L1-130) OX=267671 GN=gltX PE=3 SV=1	1	11	11	11	9	11	5	9	11	5	9	11	5	25.5	25.5	25.5	58.809	521	521	0	49.863	21.7	25.5	11.5	603330000	120360000	441460000	41507000	127040000	125070000	125740000	125950000	3	501	12	20	4	36				149	1784;2689;4836;6750;8517;9201;9805;10091;10492;11816;11883	True;True;True;True;True;True;True;True;True;True;True
Q72QH4	Q72QH4	10	10	10	tr|Q72QH4|Q72QH4_LEPIC UDP-N-acetylglucosamine 2-epimerase OS=Leptospira interrogans serogroup Icterohaemorrhagiae serovar copenhageni (strain Fiocruz L1-130) OX=267671 GN=rffE PE=3 SV=1	1	10	10	10	3	10	1	3	10	1	3	10	1	39.1	39.1	39.1	42.842	376	376	0	94.079	13.3	39.1	3.5	618010000	48678000	550740000	18594000	58817000	192780000		125798500	2	502	5	13	1	19				646	813;1714;1866;4823;6130;6725;8526;10309;11469;11698	True;True;True;True;True;True;True;True;True;True
Q72R23	Q72R23	13	13	13	tr|Q72R23|Q72R23_LEPIC FAD-binding oxidoreductase OS=Leptospira interrogans serogroup Icterohaemorrhagiae serovar copenhageni (strain Fiocruz L1-130) OX=267671 GN=LIC_11928 PE=4 SV=1	1	13	13	13	6	11	6	6	11	6	6	11	6	25.6	25.6	25.6	56.817	500	500	0	34.966	11.4	21.2	11.2	543120000	113890000	377890000	51342000	127000000	118790000	128000000	1.24597e+08	3	503	11	16	6	33				749	177;1424;2258;3056;3614;3615;3618;3994;4983;6230;8164;8860;8883	True;True;True;True;True;True;True;True;True;True;True;True;True
Q72U57	Q72U57	5	5	5	tr|Q72U57|Q72U57_LEPIC Glutathione S-transferase OS=Leptospira interrogans serogroup Icterohaemorrhagiae serovar copenhageni (strain Fiocruz L1-130) OX=267671 GN=gst PE=4 SV=1	1	5	5	5	4	3	2	4	3	2	4	3	2	20.1	20.1	20.1	18.603	164	164	0	10.161	18.9	12.8	8.5	807010000	118390000	642370000	46238000	68550000	194730000	110330000	1.24537e+08	3	504	5	3	2	10				1256	4517;5297;7577;9117;12017	True;True;True;True;True
Q72S40	Q72S40	12	12	12	sp|Q72S40|HPRK_LEPIC HPr kinase/phosphorylase OS=Leptospira interrogans serogroup Icterohaemorrhagiae serovar copenhageni (strain Fiocruz L1-130) OX=267671 GN=hprK PE=3 SV=1	1	12	12	12	5	11	4	5	11	4	5	11	4	47.4	47.4	47.4	36.118	321	321	0	73.922	18.1	44.5	15.3	425750000	79871000	289060000	56815000	71847000	160500000	141170000	1.24506e+08	3	505	5	11	5	21				955	1109;2926;3437;3733;5236;6655;7275;7329;7436;8094;9337;10283	True;True;True;True;True;True;True;True;True;True;True;True
Q72VI2	Q72VI2	10	10	10	sp|Q72VI2|SERC_LEPIC Phosphoserine aminotransferase OS=Leptospira interrogans serogroup Icterohaemorrhagiae serovar copenhageni (strain Fiocruz L1-130) OX=267671 GN=serC PE=3 SV=2	1	10	10	10	6	9	4	6	9	4	6	9	4	36.6	36.6	36.6	40.586	363	363	0	61.119	19.6	33.6	13.2	461230000	123090000	275500000	62648000	125960000	124160000	123100000	1.24407e+08	3	506	5	14	4	23				1453	1012;1830;2325;3914;7849;7908;8061;8794;9731;12252	True;True;True;True;True;True;True;True;True;True
Q72SG9	Q72SG9	16	16	16	tr|Q72SG9|Q72SG9_LEPIC Glycosyl hydrolase OS=Leptospira interrogans serogroup Icterohaemorrhagiae serovar copenhageni (strain Fiocruz L1-130) OX=267671 GN=LIC_11413 PE=4 SV=1	1	16	16	16	11	14	6	11	14	6	11	14	6	26.6	26.6	26.6	67.934	605	605	0	82.33	20	24.5	12.6	463890000	201030000	230480000	32387000	191970000	95124000	83731000	1.23608e+08	3	507	17	18	5	40				1019	525;1698;1931;4162;4244;4395;5010;5011;5809;6429;7126;7172;7803;8097;8360;11172	True;True;True;True;True;True;True;True;True;True;True;True;True;True;True;True
Q72R39	Q72R39	7	7	7	tr|Q72R39|Q72R39_LEPIC Uncharacterized protein OS=Leptospira interrogans serogroup Icterohaemorrhagiae serovar copenhageni (strain Fiocruz L1-130) OX=267671 GN=LIC_11912 PE=4 SV=1	1	7	7	7	7	4	4	7	4	4	7	4	4	29.2	29.2	29.2	23.938	216	216	0	22.747	29.2	20.8	20.8	377540000	124590000	179910000	73039000	112110000	194450000	62283000	1.22948e+08	3	508	8	5	7	20				759	2771;6501;7550;9036;9249;9995;11238	True;True;True;True;True;True;True
Q72QB9	Q72QB9	12	12	12	tr|Q72QB9|Q72QB9_LEPIC Uncharacterized protein OS=Leptospira interrogans serogroup Icterohaemorrhagiae serovar copenhageni (strain Fiocruz L1-130) OX=267671 GN=LIC_12193 PE=4 SV=1	1	12	12	12	7	8	10	7	8	10	7	8	10	42.8	42.8	42.8	30.591	264	264	0	46.303	27.7	30.7	42.4	360000000	132930000	154620000	72445000	106830000	143320000	116650000	1.22267e+08	3	509	9	9	11	29				638	1514;1727;1728;2274;6042;6619;8376;9967;11309;11524;11704;12117	True;True;True;True;True;True;True;True;True;True;True;True
Q72SJ0	Q72SJ0	12	12	12	tr|Q72SJ0|Q72SJ0_LEPIC Flagellar M-ring protein OS=Leptospira interrogans serogroup Icterohaemorrhagiae serovar copenhageni (strain Fiocruz L1-130) OX=267671 GN=fliF PE=3 SV=1	1	12	12	12	5	11	4	5	11	4	5	11	4	26.3	26.3	26.3	64.609	566	566	0	50.959	12.4	24.6	8.5	501990000	138430000	327970000	35592000	144840000	107460000	114130000	1.22143e+08	3	510	7	13	4	24				1029	720;1760;2087;2169;3316;3373;4864;6025;7242;8162;9224;11942	True;True;True;True;True;True;True;True;True;True;True;True
Q72SU6	Q72SU6	12	12	12	tr|Q72SU6|Q72SU6_LEPIC Acetyl-CoA carboxylase alpha chain OS=Leptospira interrogans serogroup Icterohaemorrhagiae serovar copenhageni (strain Fiocruz L1-130) OX=267671 GN=accC PE=4 SV=1	1	12	12	12	1	10	7	1	10	7	1	10	7	31.6	31.6	31.6	54.256	487	487	0	94.423	3.1	25.7	19.7	317160000	0	274030000	43129000		65323000	176670000	120996500	2	511	1	11	6	18				1076	46;206;1509;3262;4179;4760;9294;9819;10446;10796;10813;11267	True;True;True;True;True;True;True;True;True;True;True;True
Q72MN1	Q72MN1	9	9	9	tr|Q72MN1|Q72MN1_LEPIC Phospho-2-dehydro-3-deoxyheptonate aldolase Chorismate mutase OS=Leptospira interrogans serogroup Icterohaemorrhagiae serovar copenhageni (strain Fiocruz L1-130) OX=267671 GN=aroA(G) PE=4 SV=1	1	9	9	9	7	7	5	7	7	5	7	7	5	28.9	28.9	28.9	42.396	380	380	0	134.34	22.1	21.1	15.8	447460000	109470000	272350000	65636000	113010000	132370000	117480000	1.20953e+08	3	512	8	9	4	21				227	827;3738;4109;4181;5734;7605;7877;8469;12054	True;True;True;True;True;True;True;True;True
Q72VH2	Q72VH2	6	6	6	tr|Q72VH2|Q72VH2_LEPIC Hemolysin OS=Leptospira interrogans serogroup Icterohaemorrhagiae serovar copenhageni (strain Fiocruz L1-130) OX=267671 GN=hlyX PE=4 SV=1	1	6	6	6	6	3	6	6	3	6	6	3	6	17.5	17.5	17.5	43.37	378	378	0	28.695	17.5	9.3	17.5	325160000	140100000	76697000	108360000	126350000	85497000	150710000	1.20852e+08	3	513	8	3	10	21				1448	2;769;2010;6125;8346;8594	True;True;True;True;True;True
Q72SD7	Q72SD7	4	4	4	tr|Q72SD7|Q72SD7_LEPIC Hydrolase OS=Leptospira interrogans serogroup Icterohaemorrhagiae serovar copenhageni (strain Fiocruz L1-130) OX=267671 GN=LIC_11446 PE=4 SV=1	1	4	4	4	4	4	3	4	4	3	4	4	3	12.5	12.5	12.5	33.626	296	296	0	15.356	12.5	12.5	9.1	413260000	114540000	247280000	51440000	93865000	164950000	102100000	120305000	3	514	5	6	3	14				1001	269;2927;3130;8204	True;True;True;True
Q72QV0	Q72QV0	5	5	5	tr|Q72QV0|Q72QV0_LEPIC Uncharacterized protein OS=Leptospira interrogans serogroup Icterohaemorrhagiae serovar copenhageni (strain Fiocruz L1-130) OX=267671 GN=LIC_12008 PE=4 SV=1	1	5	5	5	2	5	1	2	5	1	2	5	1	29.9	29.9	29.9	26.889	241	241	0	25.03	12.9	29.9	4.6	339440000	49448000	278270000	11727000	52039000	186880000		119459500	2	515	1	6	2	9				707	855;4738;5640;8553;11423	True;True;True;True;True
Q75FH2	Q75FH2	4	4	4	tr|Q75FH2|Q75FH2_LEPIC ExbD OS=Leptospira interrogans serogroup Icterohaemorrhagiae serovar copenhageni (strain Fiocruz L1-130) OX=267671 GN=exbD PE=3 SV=1	1	4	4	4	4	2	4	4	2	4	4	2	4	31.3	31.3	31.3	14.323	134	134	0	33.183	31.3	22.4	31.3	262140000	132070000	13022000	117050000	119740000	83910000	154450000	1.19367e+08	3	516	3	2	4	9				1617	2392;5062;10895;10896	True;True;True;True
Q72QK2	Q72QK2	2	2	2	sp|Q72QK2|RS18_LEPIC 30S ribosomal protein S18 OS=Leptospira interrogans serogroup Icterohaemorrhagiae serovar copenhageni (strain Fiocruz L1-130) OX=267671 GN=rpsR PE=3 SV=1	1	2	2	2	2	0	2	2	0	2	2	0	2	23.5	23.5	23.5	9.6032	81	81	0	4.2191	23.5	0	23.5	203460000	112660000	0	90805000	103870000		133810000	118840000	2	517	4	0	2	6				665	3182;9516	True;True
P0C099	P0C099	7	7	7	sp|P0C099|EFP_LEPIC Elongation factor P OS=Leptospira interrogans serogroup Icterohaemorrhagiae serovar copenhageni (strain Fiocruz L1-130) OX=267671 GN=efp PE=3 SV=1	1	7	7	7	4	6	5	4	6	5	4	6	5	31.4	31.4	31.4	21.159	188	188	0	53.287	23.9	31.4	26.6	337150000	120490000	115130000	101530000	112820000	85173000	157660000	118551000	3	518	5	6	5	16				34	14;2650;5602;6513;6514;7816;11064	True;True;True;True;True;True;True
Q72NJ3	Q72NJ3	12	12	12	sp|Q72NJ3|DAPAT_LEPIC LL-diaminopimelate aminotransferase OS=Leptospira interrogans serogroup Icterohaemorrhagiae serovar copenhageni (strain Fiocruz L1-130) OX=267671 GN=dapL PE=1 SV=1	1	12	12	12	5	8	6	5	8	6	5	8	6	40.4	40.4	40.4	44.818	408	408	0	85.18	15.4	26.5	19.4	450980000	85442000	289580000	75950000	98425000	123990000	132990000	1.18468e+08	3	519	7	11	6	24				348	669;892;2245;2507;3297;4353;6648;9404;9584;10082;10696;12395	True;True;True;True;True;True;True;True;True;True;True;True
Q72MQ1	Q72MQ1	2	2	2	tr|Q72MQ1|Q72MQ1_LEPIC Pantothenate metabolism flavoprotein OS=Leptospira interrogans serogroup Icterohaemorrhagiae serovar copenhageni (strain Fiocruz L1-130) OX=267671 GN=LIC_13142 PE=4 SV=1	1	2	2	2	2	2	2	2	2	2	2	2	2	15	15	15	19.337	180	180	0	23.395	15	15	15	349620000	99016000	140270000	110340000	89495000	112140000	152840000	1.18158e+08	3	520	4	3	5	12				234	6296;8395	True;True
Q72U26	Q72U26	7	7	7	tr|Q72U26|Q72U26_LEPIC Glyoxalase OS=Leptospira interrogans serogroup Icterohaemorrhagiae serovar copenhageni (strain Fiocruz L1-130) OX=267671 GN=gloA PE=4 SV=1	1	7	7	7	7	2	6	7	2	6	7	2	6	61.7	61.7	61.7	16.221	141	141	0	113.29	61.7	24.8	50.4	253460000	149790000	16605000	87065000	112180000	116030000	124970000	1.17727e+08	3	521	8	2	7	17				1244	1030;1503;8174;8876;11620;11621;11731	True;True;True;True;True;True;True
Q72S07	Q72S07	9	9	9	tr|Q72S07|Q72S07_LEPIC Uncharacterized protein OS=Leptospira interrogans serogroup Icterohaemorrhagiae serovar copenhageni (strain Fiocruz L1-130) OX=267671 GN=LIC_11580 PE=4 SV=1	1	9	9	9	7	5	5	7	5	5	7	5	5	35.5	35.5	35.5	34.587	313	313	0	55.389	30	15.7	16.6	436270000	189000000	177300000	69975000	122900000	122030000	107660000	117530000	3	522	7	6	8	21				939	2721;3697;4436;5217;7274;8689;9892;10311;10719	True;True;True;True;True;True;True;True;True
Q72RZ1	Q72RZ1	14	14	14	tr|Q72RZ1|Q72RZ1_LEPIC 2-isopropylmalate synthase 2 OS=Leptospira interrogans serogroup Icterohaemorrhagiae serovar copenhageni (strain Fiocruz L1-130) OX=267671 GN=leuA2 PE=3 SV=1	1	14	14	14	11	11	4	11	11	4	11	11	4	32.4	32.4	32.4	57.305	516	516	0	64.509	26.4	26.2	13.8	471150000	107110000	311970000	52064000	115580000	115650000	120320000	1.17183e+08	3	523	17	15	4	36				935	282;4038;4608;5191;6730;7454;7520;8841;9619;10114;10588;11269;11449;11674	True;True;True;True;True;True;True;True;True;True;True;True;True;True
Q75FI9	Q75FI9	8	8	8	tr|Q75FI9|Q75FI9_LEPIC 4-hydroxybutyrate CoA transferase OS=Leptospira interrogans serogroup Icterohaemorrhagiae serovar copenhageni (strain Fiocruz L1-130) OX=267671 GN=LIC_20195 PE=4 SV=1	1	8	8	8	4	8	0	4	8	0	4	8	0	29.8	29.8	29.8	46.578	429	429	0	99.356	16.1	29.8	0	441230000	73848000	367380000	0	99940000	133490000		116715000	2	524	6	10	0	16				1631	650;2806;3330;3611;4779;10602;10806;11139	True;True;True;True;True;True;True;True
Q72SW3	Q72SW3	8	8	8	tr|Q72SW3|Q72SW3_LEPIC MreC OS=Leptospira interrogans serogroup Icterohaemorrhagiae serovar copenhageni (strain Fiocruz L1-130) OX=267671 GN=mreC PE=4 SV=1	1	8	8	8	7	4	7	7	4	7	7	4	7	26.8	26.8	26.8	41.947	377	377	0	46.508	25.5	8.5	19.1	340930000	182790000	68253000	89886000	130880000	68379000	150780000	1.1668e+08	3	525	7	5	7	19				1086	189;3317;3345;3568;3961;4703;6509;11158	True;True;True;True;True;True;True;True
Q72VS7	Q72VS7	6	6	6	tr|Q72VS7|Q72VS7_LEPIC Uncharacterized protein OS=Leptospira interrogans serogroup Icterohaemorrhagiae serovar copenhageni (strain Fiocruz L1-130) OX=267671 GN=LIC_10219 PE=4 SV=1	1	6	6	6	6	2	4	6	2	4	6	2	4	17.7	17.7	17.7	31.948	271	271	0	32.966	17.7	10.3	17.3	325970000	170660000	19285000	136020000	107930000	65717000	176190000	1.16612e+08	3	526	14	2	8	24				1494	979;980;1688;2619;4136;10127	True;True;True;True;True;True
Q72T81	Q72T81	12	12	12	tr|Q72T81|Q72T81_LEPIC Alpha-galactosidase OS=Leptospira interrogans serogroup Icterohaemorrhagiae serovar copenhageni (strain Fiocruz L1-130) OX=267671 GN=galA PE=4 SV=1	1	12	12	12	9	11	5	9	11	5	9	11	5	18	18	18	73.881	646	646	0	50.37	11.8	18	8.7	570480000	96954000	443100000	30418000	124700000	137860000	86458000	1.16339e+08	3	527	14	17	6	37				1138	503;1021;2084;2328;3195;3196;5507;6014;6259;6876;7402;12329	True;True;True;True;True;True;True;True;True;True;True;True
Q72QK1	Q72QK1	4	4	4	tr|Q72QK1|Q72QK1_LEPIC Single-stranded DNA-binding protein OS=Leptospira interrogans serogroup Icterohaemorrhagiae serovar copenhageni (strain Fiocruz L1-130) OX=267671 GN=ssb PE=3 SV=1	1	4	4	4	4	1	2	4	1	2	4	1	2	21.3	21.3	21.3	16.408	150	150	0	12.959	21.3	8	8.7	290100000	203290000	62004000	24802000	96020000		135560000	115790000	2	528	5	2	2	9				664	5719;6884;6885;8760	True;True;True;True
Q72PD4	Q72PD4	7	7	7	tr|Q72PD4|Q72PD4_LEPIC Protein-export membrane protein SecF OS=Leptospira interrogans serogroup Icterohaemorrhagiae serovar copenhageni (strain Fiocruz L1-130) OX=267671 GN=secF PE=3 SV=1	1	7	7	7	5	7	4	5	7	4	5	7	4	18.3	18.3	18.3	35.531	322	322	0	78.914	17.4	18.3	17.1	432480000	128560000	243840000	60075000	121270000	102720000	120500000	114830000	3	529	8	12	4	24				482	2303;4454;5416;6031;6498;10848;10849	True;True;True;True;True;True;True
Q72QL8	Q72QL8	3	3	3	tr|Q72QL8|Q72QL8_LEPIC SecG OS=Leptospira interrogans serogroup Icterohaemorrhagiae serovar copenhageni (strain Fiocruz L1-130) OX=267671 GN=secG PE=4 SV=1	1	3	3	3	3	1	3	3	1	3	3	1	3	42	42	42	14.114	131	131	0	76.918	42	10.7	42	230320000	119660000	9319100	101350000	90319000		139130000	114724500	2	530	7	1	4	12				676	3515;7065;9338	True;True;True
Q72QL9	Q72QL9	7	7	7	sp|Q72QL9|TPIS_LEPIC Triosephosphate isomerase OS=Leptospira interrogans serogroup Icterohaemorrhagiae serovar copenhageni (strain Fiocruz L1-130) OX=267671 GN=tpiA PE=3 SV=1	1	7	7	7	5	6	4	5	6	4	5	6	4	29.6	29.6	29.6	27.237	250	250	0	19.151	20.4	29.6	20.4	390060000	127470000	194080000	68508000	115400000	122480000	105920000	114600000	3	531	9	5	5	19				677	1095;1633;2068;10372;10470;10962;11683	True;True;True;True;True;True;True
Q72UQ6	Q72UQ6	7	7	7	tr|Q72UQ6|Q72UQ6_LEPIC Uncharacterized protein OS=Leptospira interrogans serogroup Icterohaemorrhagiae serovar copenhageni (strain Fiocruz L1-130) OX=267671 GN=LIC_10601 PE=4 SV=1	1	7	7	7	5	2	4	5	2	4	5	2	4	71.3	71.3	71.3	17.096	150	150	0	55.959	49.3	16	46	202260000	109610000	7412300	85245000	111440000		116770000	114105000	2	532	6	3	4	13				1340	305;1743;3425;5735;6413;11696;12434	True;True;True;True;True;True;True
Q72SV0	Q72SV0	5	5	5	tr|Q72SV0|Q72SV0_LEPIC Uncharacterized protein OS=Leptospira interrogans serogroup Icterohaemorrhagiae serovar copenhageni (strain Fiocruz L1-130) OX=267671 GN=LIC_11273 PE=4 SV=1	1	5	5	5	4	4	4	4	4	4	4	4	4	21.5	21.5	21.5	33.167	293	293	0	26.002	17.4	17.7	18.8	321670000	178800000	75992000	66879000	130870000	102280000	109050000	1.14067e+08	3	533	6	5	4	15				1079	908;1532;5032;8252;11691	True;True;True;True;True
Q72Q68	Q72Q68	8	8	8	tr|Q72Q68|Q72Q68_LEPIC Uncharacterized protein OS=Leptospira interrogans serogroup Icterohaemorrhagiae serovar copenhageni (strain Fiocruz L1-130) OX=267671 GN=LIC_12244 PE=4 SV=1	1	8	8	8	7	5	4	7	5	4	7	5	4	28.2	28.2	28.2	33.595	291	291	0	32.513	23.4	20.6	17.5	341350000	131810000	128420000	81129000	108650000	99682000	133060000	1.13797e+08	3	534	8	6	4	18				612	202;4962;6023;6213;6417;8369;10593;10704	True;True;True;True;True;True;True;True
Q72WA8	Q72WA8	9	9	9	tr|Q72WA8|Q72WA8_LEPIC Inositol-1-monophosphatase OS=Leptospira interrogans serogroup Icterohaemorrhagiae serovar copenhageni (strain Fiocruz L1-130) OX=267671 GN=LIC_10029 PE=3 SV=1	1	9	9	9	3	9	2	3	9	2	3	9	2	41.5	41.5	41.5	31.425	282	282	0	71.186	11.3	41.5	7.8	334850000	37827000	265140000	31883000	55483000	171300000		113391500	2	535	3	9	2	14				1578	2411;2928;3639;4446;5871;7530;7624;7625;10004	True;True;True;True;True;True;True;True;True
Q72SQ1	Q72SQ1	5	5	5	tr|Q72SQ1|Q72SQ1_LEPIC FlgG OS=Leptospira interrogans serogroup Icterohaemorrhagiae serovar copenhageni (strain Fiocruz L1-130) OX=267671 GN=flgG PE=3 SV=1	1	5	5	5	5	3	1	5	3	1	5	3	1	34	34	34	28.551	265	265	0	54.756	34	15.8	6.4	304630000	198810000	67111000	38710000	169690000	55580000		112635000	2	536	6	3	1	10				1058	3236;5382;6542;8170;11146	True;True;True;True;True
Q72RX3	Q72RX3	15	15	15	tr|Q72RX3|Q72RX3_LEPIC Uncharacterized protein OS=Leptospira interrogans serogroup Icterohaemorrhagiae serovar copenhageni (strain Fiocruz L1-130) OX=267671 GN=LIC_11615 PE=3 SV=1	1	15	15	15	5	14	0	5	14	0	5	14	0	25.1	25.1	25.1	65.923	585	585	0	72.519	8.9	23.6	0	565930000	30647000	535290000	0	79447000	144880000		112163500	2	537	5	18	0	23				923	349;2366;2762;3179;3244;4130;4299;5019;5342;6243;8049;9060;11437;11855;12352	True;True;True;True;True;True;True;True;True;True;True;True;True;True;True
Q72LY3	Q72LY3	3	3	3	tr|Q72LY3|Q72LY3_LEPIC Uncharacterized protein OS=Leptospira interrogans serogroup Icterohaemorrhagiae serovar copenhageni (strain Fiocruz L1-130) OX=267671 GN=LIC_13410 PE=4 SV=1	1	3	3	3	3	1	2	3	1	2	3	1	2	17.2	17.2	17.2	15.397	134	134	0	5.715	17.2	7.5	13.4	193150000	103800000	3136300	86212000	97393000		126790000	112091500	2	538	4	1	3	8				112	6167;8727;10207	True;True;True
Q75FR6	Q75FR6	3	3	3	tr|Q75FR6|Q75FR6_LEPIC RNA polymerase ECF-type sigma factor OS=Leptospira interrogans serogroup Icterohaemorrhagiae serovar copenhageni (strain Fiocruz L1-130) OX=267671 GN=LIC_20115 PE=3 SV=1	1	3	3	3	2	3	3	2	3	3	2	3	3	16.2	16.2	16.2	20.358	173	173	0	7.7899	8.1	16.2	16.2	317930000	111950000	123690000	82291000	90071000	131650000	113950000	1.1189e+08	3	539	4	4	6	14				1667	4569;6269;7053	True;True;True
Q72PW0	Q72PW0	14	14	14	tr|Q72PW0|Q72PW0_LEPIC Elongation factor EF-G OS=Leptospira interrogans serogroup Icterohaemorrhagiae serovar copenhageni (strain Fiocruz L1-130) OX=267671 GN=LIC_12357 PE=4 SV=1	1	14	14	14	7	13	3	7	13	3	7	13	3	33.2	33.2	33.2	67.249	606	606	0	54.103	19.3	29	5.4	673350000	82946000	570210000	20199000	134320000	143220000	57955000	1.11832e+08	3	540	8	15	3	26				563	1324;1833;2124;3409;3456;4258;5270;7567;7591;8756;9691;10187;10770;11063	True;True;True;True;True;True;True;True;True;True;True;True;True;True
Q72TH3	Q72TH3	7	7	7	tr|Q72TH3|Q72TH3_LEPIC Molybdate metabolism regulator OS=Leptospira interrogans serogroup Icterohaemorrhagiae serovar copenhageni (strain Fiocruz L1-130) OX=267671 GN=LIC_11048 PE=4 SV=1	1	7	7	7	5	6	7	5	6	7	5	6	7	31.9	31.9	31.9	31.651	276	276	0	36.375	23.9	28.6	31.9	345960000	88515000	179870000	77567000	110450000	124180000	100110000	111580000	3	541	5	7	5	17				1167	674;4077;6752;7252;8572;8838;10107	True;True;True;True;True;True;True
Q72PH1	Q72PH1	12	11	11	tr|Q72PH1|Q72PH1_LEPIC Chemoreceptor (Methyl-accepting chemotaxis) transmembrane protein OS=Leptospira interrogans serogroup Icterohaemorrhagiae serovar copenhageni (strain Fiocruz L1-130) OX=267671 GN=mcpB PE=4 SV=1	1	12	11	11	11	7	5	10	6	4	10	6	4	25.5	23.4	23.4	76.382	691	691	0	59.941	24	12.2	10.7	397770000	134670000	218510000	44584000	110020000	101880000	120710000	110870000	3	542	12	9	5	26				496	1541;1725;3581;5212;6361;6974;8712;9205;10381;10595;11352;11994	True;True;True;True;True;True;True;True;True;False;True;True
Q72U21	Q72U21	7	7	7	sp|Q72U21|DAPB_LEPIC 4-hydroxy-tetrahydrodipicolinate reductase OS=Leptospira interrogans serogroup Icterohaemorrhagiae serovar copenhageni (strain Fiocruz L1-130) OX=267671 GN=dapB PE=3 SV=1	1	7	7	7	5	6	5	5	6	5	5	6	5	41.1	41.1	41.1	29.258	270	270	0	56.998	30.4	31.5	30.4	360810000	106150000	179810000	74853000	87265000	107720000	135390000	110125000	3	543	4	7	6	17				1242	249;413;6138;9931;10197;10672;11510	True;True;True;True;True;True;True
Q72R12	Q72R12	8	8	8	tr|Q72R12|Q72R12_LEPIC Heavy metal efflux pump OS=Leptospira interrogans serogroup Icterohaemorrhagiae serovar copenhageni (strain Fiocruz L1-130) OX=267671 GN=LIC_11940 PE=3 SV=1	1	8	8	8	8	7	4	8	7	4	8	7	4	29.4	29.4	29.4	36.552	333	333	0	45.322	29.4	25.5	11.7	324580000	191370000	78587000	54630000	126240000	56702000	146990000	1.09977e+08	3	544	10	8	4	22				743	792;2306;4837;5664;6719;8280;11556;11847	True;True;True;True;True;True;True;True
Q72QC5	Q72QC5	5	5	5	tr|Q72QC5|Q72QC5_LEPIC Perosamine synthetase OS=Leptospira interrogans serogroup Icterohaemorrhagiae serovar copenhageni (strain Fiocruz L1-130) OX=267671 GN=per PE=3 SV=1	1	5	5	5	5	3	4	5	3	4	5	3	4	15.6	15.6	15.6	39.928	358	358	0	31.204	15.6	10.6	13.7	418890000	117470000	221760000	79662000	84481000	116500000	128590000	109857000	3	545	8	5	5	18				642	136;3187;3231;3687;10862	True;True;True;True;True
Q72VT2	Q72VT2	6	6	6	tr|Q72VT2|Q72VT2_LEPIC Transcriptional regulator (CarD family) OS=Leptospira interrogans serogroup Icterohaemorrhagiae serovar copenhageni (strain Fiocruz L1-130) OX=267671 GN=LIC_10214 PE=4 SV=1	1	6	6	6	5	3	4	5	3	4	5	3	4	38.1	38.1	38.1	22.509	197	197	0	77.174	34.5	22.8	20.3	339920000	177090000	95516000	67321000	110700000	85822000	131640000	1.09387e+08	3	546	7	3	4	14				1498	4043;6096;9460;11160;11161;11514	True;True;True;True;True;True
Q72MG5	Q72MG5	5	5	5	tr|Q72MG5|Q72MG5_LEPIC Lauroyl/myristoyl acyltransferase OS=Leptospira interrogans serogroup Icterohaemorrhagiae serovar copenhageni (strain Fiocruz L1-130) OX=267671 GN=htrB PE=4 SV=1	1	5	5	5	3	3	4	3	3	4	3	3	4	16.7	16.7	16.7	37.675	323	323	0	19.349	11.5	11.5	14.2	386010000	117200000	232840000	35969000	99514000	133260000	95179000	1.09318e+08	3	547	4	4	3	11				197	459;4272;7515;9987;11183	True;True;True;True;True
Q72W24	Q72W24	14	14	14	tr|Q72W24|Q72W24_LEPIC Uncharacterized protein OS=Leptospira interrogans serogroup Icterohaemorrhagiae serovar copenhageni (strain Fiocruz L1-130) OX=267671 GN=LIC_10117 PE=4 SV=1	1	14	14	14	7	14	4	7	14	4	7	14	4	31.7	31.7	31.7	71.362	616	616	0	89.508	13	31.7	8	569560000	100040000	439550000	29973000	102700000	119190000	104060000	108650000	3	548	11	18	4	33				1540	1206;1536;1771;3491;4254;4648;5955;6796;7143;7205;7522;8207;10100;12466	True;True;True;True;True;True;True;True;True;True;True;True;True;True
Q72S96	Q72S96	1	1	1	tr|Q72S96|Q72S96_LEPIC Chemotaxis protein OS=Leptospira interrogans serogroup Icterohaemorrhagiae serovar copenhageni (strain Fiocruz L1-130) OX=267671 GN=cheX PE=4 SV=1	1	1	1	1	1	1	1	1	1	1	1	1	1	10.4	10.4	10.4	16.724	154	154	0	21.451	10.4	10.4	10.4	205660000	117620000	17100000	70944000	113700000		102300000	108000000	2	549	3	2	3	8				981	157	TRUE
Q72QI9	Q72QI9	11	11	11	tr|Q72QI9|Q72QI9_LEPIC dTDP-glucose 4,6-dehydratase OS=Leptospira interrogans serogroup Icterohaemorrhagiae serovar copenhageni (strain Fiocruz L1-130) OX=267671 GN=rfbB PE=3 SV=1	1	11	11	11	9	6	5	9	6	5	9	6	5	36.1	36.1	36.1	40.189	349	349	0	56.389	27.5	18.6	20.3	372310000	125300000	176430000	70577000	107800000	89260000	125910000	1.07657e+08	3	550	11	9	6	26				658	2642;2654;2669;5174;7239;7434;9559;10612;10937;11984;12004	True;True;True;True;True;True;True;True;True;True;True
Q72RE5	Q72RE5	2	2	2	tr|Q72RE5|Q72RE5_LEPIC Uncharacterized protein OS=Leptospira interrogans serogroup Icterohaemorrhagiae serovar copenhageni (strain Fiocruz L1-130) OX=267671 GN=LIC_11800 PE=4 SV=1	1	2	2	2	2	2	2	2	2	2	2	2	2	8.8	8.8	8.8	36.224	318	318	0	29.878	8.8	8.8	8.8	346270000	137560000	154070000	54640000	125920000	107280000	89255000	107485000	3	551	2	3	2	7				820	223;2143	True;True
Q72V30	Q72V30	16	16	16	sp|Q72V30|SYV_LEPIC Valine--tRNA ligase OS=Leptospira interrogans serogroup Icterohaemorrhagiae serovar copenhageni (strain Fiocruz L1-130) OX=267671 GN=valS PE=3 SV=1	1	16	16	16	5	15	3	5	15	3	5	15	3	25.3	25.3	25.3	101.03	882	882	0	76.377	7.5	23.5	3.9	519020000	58902000	448240000	11877000	86918000	128050000		107484000	2	552	6	15	3	24				1384	1116;1209;1527;2793;2908;3394;3498;4440;4927;5590;6664;6956;7108;7317;8793;11940	True;True;True;True;True;True;True;True;True;True;True;True;True;True;True;True
Q75FP8	Q75FP8	5	5	5	tr|Q75FP8|Q75FP8_LEPIC Uncharacterized protein OS=Leptospira interrogans serogroup Icterohaemorrhagiae serovar copenhageni (strain Fiocruz L1-130) OX=267671 GN=LIC_20134 PE=4 SV=1	1	5	5	5	3	1	5	3	1	5	3	1	5	41.5	41.5	41.5	14.34	123	123	0	11.942	23.6	9.8	41.5	199980000	77761000	24414000	97806000	75314000		138800000	107057000	2	553	5	1	7	13				1657	1005;1205;3257;6670;9671	True;True;True;True;True
Q72SE6	Q72SE6	14	14	14	tr|Q72SE6|Q72SE6_LEPIC Adenylate/guanylate cyclase OS=Leptospira interrogans serogroup Icterohaemorrhagiae serovar copenhageni (strain Fiocruz L1-130) OX=267671 GN=LIC_11437 PE=4 SV=1	1	14	14	14	8	11	2	8	11	2	8	11	2	19.9	19.9	19.9	106.64	960	960	0	124.82	13.4	14.1	3.9	490500000	123340000	343550000	23597000	143670000	125810000	50479000	106653000	3	554	12	13	2	27				1008	2028;2889;3008;3098;4139;4394;5168;6530;6634;7638;10419;10605;11041;11463	True;True;True;True;True;True;True;True;True;True;True;True;True;True
Q72UE3	Q72UE3	15	15	15	tr|Q72UE3|Q72UE3_LEPIC Outer membrane receptor protein OS=Leptospira interrogans serogroup Icterohaemorrhagiae serovar copenhageni (strain Fiocruz L1-130) OX=267671 GN=smc PE=4 SV=1	1	15	15	15	11	14	5	11	14	5	11	14	5	21.5	21.5	21.5	93.039	825	825	0	57.689	16.7	20.1	8.4	439890000	154870000	257050000	27970000	119760000	115220000	84901000	106627000	3	555	10	16	6	32				1295	1295;1779;3911;4417;5306;5550;7148;7163;9082;9606;11894;11953;12344;12347;12379	True;True;True;True;True;True;True;True;True;True;True;True;True;True;True
Q72S24	Q72S24	9	9	9	tr|Q72S24|Q72S24_LEPIC Uncharacterized protein OS=Leptospira interrogans serogroup Icterohaemorrhagiae serovar copenhageni (strain Fiocruz L1-130) OX=267671 GN=LIC_11563 PE=4 SV=1	1	9	9	9	7	7	5	7	7	5	7	7	5	20.8	20.8	20.8	44.955	394	394	0	23.08	17.5	17.8	11.4	370410000	144250000	168840000	57319000	130550000	69828000	119080000	106486000	3	556	8	9	6	23				948	842;2423;4250;5564;6314;7950;8621;10561;11563	True;True;True;True;True;True;True;True;True
Q72PY7	Q72PY7	10	10	10	tr|Q72PY7|Q72PY7_LEPIC Putative lactoylglutathione lyase OS=Leptospira interrogans serogroup Icterohaemorrhagiae serovar copenhageni (strain Fiocruz L1-130) OX=267671 GN=LIC_12328 PE=4 SV=1	1	10	10	10	7	2	9	7	2	9	7	2	9	60.5	60.5	60.5	16.884	152	152	0	50.925	46.7	14.5	60.5	240570000	97480000	11165000	131930000	99971000	60883000	157430000	1.06095e+08	3	557	8	3	9	20				573	781;2312;3289;3341;5024;5025;6036;6520;7096;9320	True;True;True;True;True;True;True;True;True;True
Q75FT3	Q75FT3	9	9	9	tr|Q75FT3|Q75FT3_LEPIC Phage-related integrase/recombinase OS=Leptospira interrogans serogroup Icterohaemorrhagiae serovar copenhageni (strain Fiocruz L1-130) OX=267671 GN=LIC_20098 PE=3 SV=1	1	9	9	9	6	4	8	6	4	8	6	4	8	34.8	34.8	34.8	34.462	299	299	0	18.751	23.4	17.1	31.8	287350000	92622000	89713000	105020000	86632000	80714000	149610000	105652000	3	558	6	2	9	17				1677	2053;2255;2634;7747;9323;10452;10800;11697;12308	True;True;True;True;True;True;True;True;True
P62354	P62354	7	7	7	sp|P62354|HIS4_LEPIC 1-(5-phosphoribosyl)-5-[(5-phosphoribosylamino)methylideneamino] imidazole-4-carboxamide isomerase OS=Leptospira interrogans serogroup Icterohaemorrhagiae serovar copenhageni (strain Fiocruz L1-130) OX=267671 GN=hisA PE=3 SV=1	1	7	7	7	2	6	3	2	6	3	2	6	3	39.4	39.4	39.4	26.491	241	241	0	53.095	9.5	33.2	20.3	311610000	64709000	211650000	35250000		139610000	71496000	105553000	2	559	1	6	2	9				59	260;1998;2904;5510;11618;11836;12007	True;True;True;True;True;True;True
Q72PP7	Q72PP7	21	21	21	tr|Q72PP7|Q72PP7_LEPIC Uncharacterized protein OS=Leptospira interrogans serogroup Icterohaemorrhagiae serovar copenhageni (strain Fiocruz L1-130) OX=267671 GN=LIC_12421 PE=4 SV=1	1	21	21	21	8	17	2	8	17	2	8	17	2	25	25	25	115.25	1010	1010	0	66.611	10.4	18.3	3.7	432070000	104340000	327730000	0	101860000	108220000		105040000	2	560	11	18	2	31				535	105;1804;1843;3459;3495;3502;3584;3877;4306;4364;5501;6063;6537;7021;7110;7873;8237;10541;11032;11090;11746	True;True;True;True;True;True;True;True;True;True;True;True;True;True;True;True;True;True;True;True;True
Q72LW9	Q72LW9	7	7	7	tr|Q72LW9|Q72LW9_LEPIC Hydrogenase subunit OS=Leptospira interrogans serogroup Icterohaemorrhagiae serovar copenhageni (strain Fiocruz L1-130) OX=267671 GN=hycG PE=4 SV=1	1	7	7	7	5	7	5	5	7	5	5	7	5	35.9	35.9	35.9	29.975	273	273	0	63.438	20.1	35.9	30	326430000	117290000	143830000	65318000	96462000	102810000	115010000	1.04761e+08	3	561	6	7	5	18				101	4108;7794;8891;9245;9508;9509;11690	True;True;True;True;True;True;True
Q72UB3	Q72UB3	4	4	4	tr|Q72UB3|Q72UB3_LEPIC Transcription termination/antitermination protein NusG OS=Leptospira interrogans serogroup Icterohaemorrhagiae serovar copenhageni (strain Fiocruz L1-130) OX=267671 GN=nusG PE=3 SV=1	1	4	4	4	4	2	2	4	2	2	4	2	2	33.1	33.1	33.1	20.454	181	181	0	46.214	33.1	18.8	18.8	334330000	167850000	95248000	71235000	122610000	75526000	116010000	1.04715e+08	3	562	5	2	4	11				1283	1058;4797;9938;11981	True;True;True;True
Q75FI7	Q75FI7	12	12	12	tr|Q75FI7|Q75FI7_LEPIC Cysteine protease OS=Leptospira interrogans serogroup Icterohaemorrhagiae serovar copenhageni (strain Fiocruz L1-130) OX=267671 GN=LIC_20197 PE=4 SV=1	1	12	12	12	9	8	7	9	8	7	9	8	7	20.7	20.7	20.7	87.78	799	799	0	82.254	16.9	15	13.6	376700000	117770000	189500000	69427000	115090000	61489000	136730000	1.04436e+08	3	563	9	13	7	29				1629	661;1620;2477;3670;5934;10138;10260;10648;10875;11417;12025;12400	True;True;True;True;True;True;True;True;True;True;True;True
Q75FS9	Q75FS9	9	9	9	tr|Q75FS9|Q75FS9_LEPIC Pheromone shutdown protein OS=Leptospira interrogans serogroup Icterohaemorrhagiae serovar copenhageni (strain Fiocruz L1-130) OX=267671 GN=traB PE=4 SV=1	1	9	9	9	8	7	4	8	7	4	8	7	4	23.3	23.3	23.3	46.573	408	408	0	97.493	23.3	20.8	13.2	408200000	145520000	224980000	37707000	126540000	84462000	102270000	104424000	3	564	14	10	4	28				1673	852;1221;6105;6150;7589;7850;9815;10613;11106	True;True;True;True;True;True;True;True;True
Q72QN5	Q72QN5	9	9	9	tr|Q72QN5|Q72QN5_LEPIC Uncharacterized protein OS=Leptospira interrogans serogroup Icterohaemorrhagiae serovar copenhageni (strain Fiocruz L1-130) OX=267671 GN=LIC_12078 PE=4 SV=1	1	9	9	9	8	6	5	8	6	5	8	6	5	23.6	23.6	23.6	59.79	525	525	0	37.858	21.1	18.3	12.8	374290000	111640000	211020000	51629000	104070000	99078000	109800000	104316000	3	565	12	10	4	26				684	691;751;1011;1382;3239;6577;8208;10906;11554	True;True;True;True;True;True;True;True;True
Q72PC1	Q72PC1	15	15	15	tr|Q72PC1|Q72PC1_LEPIC Acyl-CoA dehydrogenase OS=Leptospira interrogans serogroup Icterohaemorrhagiae serovar copenhageni (strain Fiocruz L1-130) OX=267671 GN=acd3 PE=4 SV=1	1	15	15	15	7	13	0	7	13	0	7	13	0	34.6	34.6	34.6	65.365	566	566	0	118.38	15.4	29.7	0	445140000	77773000	367360000	0	105940000	101640000		103790000	2	566	10	18	0	28				473	1443;1551;1905;3054;4376;4562;6969;7709;8278;8382;8535;8560;11742;12010;12257	True;True;True;True;True;True;True;True;True;True;True;True;True;True;True
Q72P29	Q72P29	7	7	7	tr|Q72P29|Q72P29_LEPIC Uncharacterized protein OS=Leptospira interrogans serogroup Icterohaemorrhagiae serovar copenhageni (strain Fiocruz L1-130) OX=267671 GN=LIC_12647 PE=4 SV=1	1	7	7	7	5	6	0	5	6	0	5	6	0	27.2	27.2	27.2	34.532	298	298	0	31.714	19.5	23.8	0	267550000	141360000	126190000	0	128600000	78399000		103499500	2	567	5	6	0	11				427	1823;2869;3348;5133;5337;6271;10660	True;True;True;True;True;True;True
Q75FG3	Q75FG3	8	8	8	sp|Q75FG3|MTNB_LEPIC Methylthioribulose-1-phosphate dehydratase OS=Leptospira interrogans serogroup Icterohaemorrhagiae serovar copenhageni (strain Fiocruz L1-130) OX=267671 GN=mtnB PE=3 SV=1	1	8	8	8	4	8	3	4	8	3	4	8	3	42.2	42.2	42.2	28.329	249	249	0	21.169	15.7	42.2	16.5	373450000	54492000	287140000	31814000	68601000	174500000	65822000	1.02974e+08	3	568	4	7	3	14				1613	863;2643;5286;7270;7989;8154;9393;11906	True;True;True;True;True;True;True;True
Q72NN9	Q72NN9	5	5	5	tr|Q72NN9|Q72NN9_LEPIC Uncharacterized protein OS=Leptospira interrogans serogroup Icterohaemorrhagiae serovar copenhageni (strain Fiocruz L1-130) OX=267671 GN=LIC_12793 PE=4 SV=1	1	5	5	5	5	3	4	5	3	4	5	3	4	23.2	23.2	23.2	28.301	254	254	0	28.906	23.2	12.6	18.1	317420000	196540000	68597000	52282000	106680000	83913000	118090000	1.02894e+08	3	569	3	3	3	9				367	2153;4931;6406;7494;10382	True;True;True;True;True
Q72SF2	Q72SF2	5	5	5	tr|Q72SF2|Q72SF2_LEPIC Cyclic nucleotide binding protein OS=Leptospira interrogans serogroup Icterohaemorrhagiae serovar copenhageni (strain Fiocruz L1-130) OX=267671 GN=LIC_11431 PE=4 SV=1	1	5	5	5	4	3	5	4	3	5	4	3	5	52.5	52.5	52.5	18.26	158	158	0	22.599	31.6	24.1	52.5	218320000	95354000	19176000	103790000	107040000	82717000	117870000	1.02542e+08	3	570	5	3	6	14				1010	204;782;3275;11492;11874	True;True;True;True;True
Q75FL5	Q75FL5	7	7	7	tr|Q75FL5|Q75FL5_LEPIC Uncharacterized protein OS=Leptospira interrogans serogroup Icterohaemorrhagiae serovar copenhageni (strain Fiocruz L1-130) OX=267671 GN=LIC_20167 PE=4 SV=1	1	7	7	7	4	6	4	4	6	4	4	6	4	21.6	21.6	21.6	41.996	356	356	0	50.227	15.4	14.9	15.4	310340000	154260000	84965000	71116000	123230000	69288000	114120000	1.02213e+08	3	571	6	6	5	17				1642	2467;2982;9269;9765;11294;12209;12489	True;True;True;True;True;True;True
Q72PU9	Q72PU9	8	8	8	tr|Q72PU9|Q72PU9_LEPIC Uncharacterized protein OS=Leptospira interrogans serogroup Icterohaemorrhagiae serovar copenhageni (strain Fiocruz L1-130) OX=267671 GN=LIC_12368 PE=4 SV=1	1	8	8	8	7	3	4	7	3	4	7	3	4	27.1	27.1	27.1	44.931	398	398	0	65.521	23.4	9.8	12.1	299620000	115370000	103440000	80811000	94498000	93935000	117890000	1.02108e+08	3	572	9	4	4	17				558	1657;1785;5363;5537;5621;8723;8724;9212	True;True;True;True;True;True;True;True
Q75G28	Q75G28	9	9	9	tr|Q75G28|Q75G28_LEPIC ParB OS=Leptospira interrogans serogroup Icterohaemorrhagiae serovar copenhageni (strain Fiocruz L1-130) OX=267671 GN=LIC_20021 PE=3 SV=1	1	9	9	9	7	3	4	7	3	4	7	3	4	33.6	33.6	33.6	26.557	235	235	0	19.267	24.3	11.1	17.4	310800000	128410000	116370000	66026000	104120000	88580000	113370000	1.02023e+08	3	573	4	2	4	10				1731	1735;5022;6268;6663;8153;9254;9682;9971;11118	True;True;True;True;True;True;True;True;True
Q72SK7	Q72SK7	4	4	4	tr|Q72SK7|Q72SK7_LEPIC Flagellar biosynthetic protein FliP OS=Leptospira interrogans serogroup Icterohaemorrhagiae serovar copenhageni (strain Fiocruz L1-130) OX=267671 GN=fliP PE=3 SV=1	1	4	4	4	4	3	4	4	3	4	4	3	4	14.6	14.6	14.6	29.861	267	267	0	31.372	14.6	12	14.6	321950000	146280000	113980000	61690000	126280000	114730000	64951000	101987000	3	574	5	4	5	14				1035	493;1462;4441;5312	True;True;True;True
Q72U20	Q72U20	7	7	7	tr|Q72U20|Q72U20_LEPIC Diadenylate cyclase OS=Leptospira interrogans serogroup Icterohaemorrhagiae serovar copenhageni (strain Fiocruz L1-130) OX=267671 GN=dacA PE=3 SV=1	1	7	7	7	5	7	5	5	7	5	5	7	5	25.6	25.6	25.6	30.886	273	273	0	17.205	19	25.6	19.8	345270000	118360000	188140000	38766000	118940000	86908000	98794000	1.01547e+08	3	575	5	7	4	16				1241	4631;8101;8254;8392;8866;10308;12315	True;True;True;True;True;True;True
Q72NQ6	Q72NQ6	3	3	3	sp|Q72NQ6|RL27_LEPIC 50S ribosomal protein L27 OS=Leptospira interrogans serogroup Icterohaemorrhagiae serovar copenhageni (strain Fiocruz L1-130) OX=267671 GN=rpmA PE=3 SV=1	1	3	3	3	3	2	2	3	2	2	3	2	2	42.9	42.9	42.9	9.1025	84	84	0	44.125	42.9	29.8	29.8	177950000	97955000	26845000	53147000	92266000	116690000	95483000	1.0148e+08	3	576	4	3	3	10				374	1083;2831;3134	True;True;True
Q72SX8	Q72SX8	3	3	3	sp|Q72SX8|ATPE_LEPIC ATP synthase epsilon chain OS=Leptospira interrogans serogroup Icterohaemorrhagiae serovar copenhageni (strain Fiocruz L1-130) OX=267671 GN=atpC PE=3 SV=1	1	3	3	3	2	2	2	2	2	2	2	2	2	22	22	22	13.791	127	127	0	13.147	16.5	15	16.5	203240000	76049000	36620000	90569000	93421000		109100000	101260500	2	577	2	1	2	5				1091	1662;8133;11480	True;True;True
Q72R11	Q72R11	12	12	12	tr|Q72R11|Q72R11_LEPIC Heavy metal efflux pump OS=Leptospira interrogans serogroup Icterohaemorrhagiae serovar copenhageni (strain Fiocruz L1-130) OX=267671 GN=czcC PE=4 SV=1	1	12	12	12	7	9	0	7	9	0	7	9	0	36.2	36.2	36.2	56.052	484	484	0	63.035	21.9	26.4	0	365450000	82469000	282980000	0	120970000	80695000		100832500	2	578	10	11	0	21				742	368;571;1702;5689;5803;7234;7793;8293;8422;8464;9455;11438	True;True;True;True;True;True;True;True;True;True;True;True
Q72UC1	Q72UC1	14	14	14	tr|Q72UC1|Q72UC1_LEPIC ATP-dependent RNA helicase OS=Leptospira interrogans serogroup Icterohaemorrhagiae serovar copenhageni (strain Fiocruz L1-130) OX=267671 GN=rhlE PE=3 SV=1	1	14	14	14	7	13	3	7	13	3	7	13	3	37.8	37.8	37.8	61.672	540	540	0	187.66	21.1	34.1	8.5	630880000	72629000	534360000	23892000	77007000	150220000	72748000	9.99917e+07	3	579	7	18	3	28				1286	103;353;1146;1691;3012;3578;3644;5341;6966;7015;7715;10795;12155;12302	True;True;True;True;True;True;True;True;True;True;True;True;True;True
Q72ML8	Q72ML8	7	7	7	tr|Q72ML8|Q72ML8_LEPIC Potassium uptake system protein OS=Leptospira interrogans serogroup Icterohaemorrhagiae serovar copenhageni (strain Fiocruz L1-130) OX=267671 GN=trkA PE=4 SV=1	1	7	7	7	4	5	5	4	5	5	4	5	5	36.9	36.9	36.9	26.663	236	236	0	63.404	22.5	25.8	30.5	302510000	75368000	154660000	72486000	93409000	99496000	105440000	9.94483e+07	3	580	5	7	6	18				219	3;1993;2073;2266;4355;5113;5818	True;True;True;True;True;True;True
Q72S74	Q72S74	6	6	6	sp|Q72S74|DEF_LEPIC Peptide deformylase OS=Leptospira interrogans serogroup Icterohaemorrhagiae serovar copenhageni (strain Fiocruz L1-130) OX=267671 GN=def PE=3 SV=1	1	6	6	6	6	4	3	6	4	3	6	4	3	46.6	46.6	46.6	20.379	178	178	0	18.984	46.6	25.3	21.3	291430000	105480000	119750000	66209000	94416000	114080000	89095000	99197000	3	581	7	5	6	18				970	4102;4110;4843;6554;7653;8807	True;True;True;True;True;True
Q72NR8	Q72NR8	11	11	11	tr|Q72NR8|Q72NR8_LEPIC Aldehyde dehydrogenase OS=Leptospira interrogans serogroup Icterohaemorrhagiae serovar copenhageni (strain Fiocruz L1-130) OX=267671 GN=alkH PE=3 SV=1	1	11	11	11	7	10	8	7	10	8	7	10	8	26	26	26	55.409	496	496	0	99.595	16.3	24.6	17.1	405070000	83252000	258070000	63750000	99592000	72728000	122230000	9.81833e+07	3	582	8	15	7	30				380	796;2511;4209;4866;5252;7182;8620;10646;11443;11665;12398	True;True;True;True;True;True;True;True;True;True;True
Q72SF9	Q72SF9	3	3	3	tr|Q72SF9|Q72SF9_LEPIC Peptidyl-prolyl cis-trans isomerase OS=Leptospira interrogans serogroup Icterohaemorrhagiae serovar copenhageni (strain Fiocruz L1-130) OX=267671 GN=fkp PE=3 SV=1	1	3	3	3	3	2	3	3	2	3	3	2	3	21.7	21.7	21.7	14.003	129	129	0	65.122	21.7	11.6	21.7	191060000	87224000	17028000	86814000	86796000	86930000	118620000	9.74487e+07	3	583	4	2	3	9				1013	6085;6117;8320	True;True;True
Q72WD2	Q72WD2	16	16	16	tr|Q72WD2|Q72WD2_LEPIC DNA gyrase subunit B OS=Leptospira interrogans serogroup Icterohaemorrhagiae serovar copenhageni (strain Fiocruz L1-130) OX=267671 GN=gyrB PE=3 SV=1	1	16	16	16	11	13	7	11	13	7	11	13	7	28	28	28	71.574	639	639	0	51.76	21	23	11.6	477010000	73796000	358790000	44423000	87442000	81416000	123260000	9.73727e+07	3	584	14	14	6	34				1588	2096;3129;3629;3783;4088;4988;5140;5492;5534;7486;8470;9812;10506;10515;10819;11499	True;True;True;True;True;True;True;True;True;True;True;True;True;True;True;True
Q72W19	Q72W19	7	7	7	tr|Q72W19|Q72W19_LEPIC Uncharacterized protein OS=Leptospira interrogans serogroup Icterohaemorrhagiae serovar copenhageni (strain Fiocruz L1-130) OX=267671 GN=LIC_10122 PE=4 SV=1	1	7	7	7	5	6	1	5	6	1	5	6	1	20.8	20.8	20.8	49.637	433	433	0	64.403	15.7	17.1	3.2	450530000	48824000	390150000	11555000	76266000	117560000		96913000	2	585	7	11	1	19				1538	1751;2171;3036;6257;10027;11890;11996	True;True;True;True;True;True;True
Q72QT2	Q72QT2	8	8	8	tr|Q72QT2|Q72QT2_LEPIC Uncharacterized protein OS=Leptospira interrogans serogroup Icterohaemorrhagiae serovar copenhageni (strain Fiocruz L1-130) OX=267671 GN=LIC_12027 PE=4 SV=1	1	8	8	8	5	6	4	5	6	4	5	6	4	32.7	32.7	32.7	36.396	321	321	0	153.6	20.9	26.5	16.5	317210000	99079000	159310000	58825000	86244000	104460000	99784000	9.68293e+07	3	586	7	8	6	21				698	1828;1934;3776;3792;6175;9611;9736;11590	True;True;True;True;True;True;True;True
Q72RM9	Q72RM9	8	8	8	tr|Q72RM9|Q72RM9_LEPIC Uncharacterized protein OS=Leptospira interrogans serogroup Icterohaemorrhagiae serovar copenhageni (strain Fiocruz L1-130) OX=267671 GN=LIC_11716 PE=4 SV=1	1	8	8	8	1	7	5	1	7	5	1	7	5	22.3	22.3	22.3	39.615	349	349	0	107.53	3.7	19.8	14	236840000	29023000	152130000	55693000		95090000	97401000	96245500	2	587	1	8	4	13				866	1680;4842;4956;5513;5780;6870;6984;9804	True;True;True;True;True;True;True;True
Q72NQ4	Q72NQ4	4	4	4	sp|Q72NQ4|RL21_LEPIC 50S ribosomal protein L21 OS=Leptospira interrogans serogroup Icterohaemorrhagiae serovar copenhageni (strain Fiocruz L1-130) OX=267671 GN=rplU PE=3 SV=1	1	4	4	4	4	1	4	4	1	4	4	1	4	38.5	38.5	38.5	11.879	104	104	0	24.682	38.5	9.6	38.5	175110000	94666000	10443000	69998000	94380000		98034000	96207000	2	588	6	1	5	12				373	7844;11229;11435;11751	True;True;True;True
Q72PD2	Q72PD2	2	2	2	tr|Q72PD2|Q72PD2_LEPIC Uncharacterized protein OS=Leptospira interrogans serogroup Icterohaemorrhagiae serovar copenhageni (strain Fiocruz L1-130) OX=267671 GN=LIC_12539 PE=4 SV=1	1	2	2	2	1	2	2	1	2	2	1	2	2	12.5	12.5	12.5	27.451	248	248	0	33.726	6	12.5	12.5	132150000	27280000	37337000	67530000		88199000	103690000	95944500	2	589	1	2	2	5				480	9331;9905	True;True
Q72Q59	Q72Q59	8	8	8	tr|Q72Q59|Q72Q59_LEPIC Outer membrane protein OS=Leptospira interrogans serogroup Icterohaemorrhagiae serovar copenhageni (strain Fiocruz L1-130) OX=267671 GN=LIC_12254 PE=4 SV=1	1	8	8	8	7	4	6	7	4	6	7	4	6	21.5	21.5	21.5	59.808	522	522	0	50.603	19.5	9.4	14.9	248300000	132700000	33439000	82158000	102480000	70759000	114580000	9.59397e+07	3	590	9	4	6	19				606	209;579;1894;6604;7245;9272;9634;9803	True;True;True;True;True;True;True;True
Q72R64	Q72R64	7	7	7	tr|Q72R64|Q72R64_LEPIC Uncharacterized protein OS=Leptospira interrogans serogroup Icterohaemorrhagiae serovar copenhageni (strain Fiocruz L1-130) OX=267671 GN=LIC_11884 PE=4 SV=1	1	7	7	7	7	6	3	7	6	3	7	6	3	22.5	22.5	22.5	49.879	432	432	0	55.688	22.5	19.2	8.6	382150000	137970000	217530000	26654000	109600000	94357000	82335000	9.54307e+07	3	591	11	16	4	31				771	6249;6794;6838;7586;7860;8503;9807	True;True;True;True;True;True;True
Q72NI6	Q72NI6	3	3	3	sp|Q72NI6|RS11_LEPIC 30S ribosomal protein S11 OS=Leptospira interrogans serogroup Icterohaemorrhagiae serovar copenhageni (strain Fiocruz L1-130) OX=267671 GN=rpsK PE=3 SV=1	1	3	3	3	3	3	2	3	3	2	3	3	2	27.9	27.9	27.9	14.702	136	136	0	44.64	27.9	27.9	12.5	284770000	153440000	105450000	25882000	112800000	95359000	77824000	9.53277e+07	3	592	9	8	1	18				344	575;6194;9939	True;True;True
Q72P99	Q72P99	10	10	10	tr|Q72P99|Q72P99_LEPIC Uncharacterized protein OS=Leptospira interrogans serogroup Icterohaemorrhagiae serovar copenhageni (strain Fiocruz L1-130) OX=267671 GN=LIC_12576 PE=4 SV=1	1	10	10	10	8	8	5	8	8	5	8	8	5	24.5	24.5	24.5	54.181	477	477	0	44.41	21.2	19.7	13.4	423000000	119850000	264730000	38419000	100140000	68102000	117730000	95324000	3	593	14	13	6	33				461	2803;3505;6574;6819;6945;9604;9774;9808;10302;10361	True;True;True;True;True;True;True;True;True;True
Q72SK3	Q72SK3	6	6	6	tr|Q72SK3|Q72SK3_LEPIC Site-determining protein OS=Leptospira interrogans serogroup Icterohaemorrhagiae serovar copenhageni (strain Fiocruz L1-130) OX=267671 GN=minD PE=3 SV=1	1	6	6	6	4	3	4	4	3	4	4	3	4	25.7	25.7	25.7	33.189	304	304	0	38.742	17.1	16.4	20.1	258380000	66935000	93495000	97948000	86739000	62706000	136080000	95175000	3	594	4	3	4	11				1033	2349;5610;5613;7367;11083;11253	True;True;True;True;True;True
Q72VY3	Q72VY3	12	12	12	sp|Q72VY3|FUMC_LEPIC Fumarate hydratase class II OS=Leptospira interrogans serogroup Icterohaemorrhagiae serovar copenhageni (strain Fiocruz L1-130) OX=267671 GN=fumC PE=3 SV=1	1	12	12	12	7	8	3	7	8	3	7	8	3	40.9	40.9	40.9	50.396	464	464	0	105.85	25.2	30	7.8	502030000	75269000	401440000	25320000	98898000	104970000	80635000	9.48343e+07	3	595	7	11	3	21				1518	812;2384;2454;6199;6332;6788;6840;7089;9190;10119;10328;11945	True;True;True;True;True;True;True;True;True;True;True;True
Q72W77	Q72W77	19	19	19	tr|Q72W77|Q72W77_LEPIC Uncharacterized protein OS=Leptospira interrogans serogroup Icterohaemorrhagiae serovar copenhageni (strain Fiocruz L1-130) OX=267671 GN=LIC_10060 PE=4 SV=1	1	19	19	19	12	13	7	12	13	7	12	13	7	21.8	21.8	21.8	122.17	1061	1061	0	91.449	15.6	14	9	403660000	106330000	260640000	36685000	108870000	74594000	95897000	9.31203e+07	3	596	13	13	6	32				1562	692;1449;2203;3694;4152;4549;4834;4835;6178;7077;8622;8990;9890;10388;11011;11021;11061;11538;12106	True;True;True;True;True;True;True;True;True;True;True;True;True;True;True;True;True;True;True
Q72VR2	Q72VR2	4	4	4	tr|Q72VR2|Q72VR2_LEPIC Uncharacterized protein OS=Leptospira interrogans serogroup Icterohaemorrhagiae serovar copenhageni (strain Fiocruz L1-130) OX=267671 GN=LIC_10234 PE=4 SV=1	1	4	4	4	3	3	4	3	3	4	3	3	4	17.4	17.4	17.4	27.781	242	242	0	35.581	11.6	14	17.4	287120000	114820000	114800000	57503000	96307000	86865000	95635000	9.29357e+07	3	597	4	3	4	11				1483	8405;8953;11073;11671	True;True;True;True
Q72UN5	Q72UN5	5	5	5	tr|Q72UN5|Q72UN5_LEPIC Motility protein A OS=Leptospira interrogans serogroup Icterohaemorrhagiae serovar copenhageni (strain Fiocruz L1-130) OX=267671 GN=motA PE=4 SV=1	1	5	5	5	3	3	5	3	3	5	3	3	5	24.2	24.2	24.2	27.985	260	260	0	80.963	15.4	15.4	24.2	283000000	110350000	107520000	65120000	89742000	83360000	104560000	92554000	3	598	8	6	5	19				1330	1863;3667;4125;8091;10553	True;True;True;True;True
Q72NT6	Q72NT6	3	3	3	tr|Q72NT6|Q72NT6_LEPIC NADH-quinone oxidoreductase subunit C OS=Leptospira interrogans serogroup Icterohaemorrhagiae serovar copenhageni (strain Fiocruz L1-130) OX=267671 GN=nuoC PE=3 SV=1	1	3	3	3	2	1	3	2	1	3	2	1	3	26.4	26.4	26.4	20.599	178	178	0	28.438	16.3	11.8	26.4	174720000	91642000	14960000	68115000	109620000		75450000	92535000	2	599	3	1	4	8				391	2596;2777;7913	True;True;True
P61909	P61909	3	3	3	sp|P61909|DUT_LEPIC Deoxyuridine 5-triphosphate nucleotidohydrolase OS=Leptospira interrogans serogroup Icterohaemorrhagiae serovar copenhageni (strain Fiocruz L1-130) OX=267671 GN=dut PE=3 SV=1	1	3	3	3	1	3	2	1	3	2	1	3	2	40	40	40	16.181	145	145	0	11.648	10.3	40	31	68703000	2735300	26247000	39720000		125380000	59410000	92395000	2	600	1	3	2	6				53	5054;7247;7472	True;True;True
Q72P57	Q72P57	9	9	9	tr|Q72P57|Q72P57_LEPIC Uncharacterized protein OS=Leptospira interrogans serogroup Icterohaemorrhagiae serovar copenhageni (strain Fiocruz L1-130) OX=267671 GN=LIC_12619 PE=4 SV=1	1	9	9	9	7	9	5	7	9	5	7	9	5	33.8	33.8	33.8	42.155	358	358	0	40.825	27.1	33.8	20.7	362620000	82569000	237470000	42587000	79362000	105800000	91631000	9.22643e+07	3	601	7	13	5	25				438	1604;2603;2639;2685;4859;5569;7611;11957;12484	True;True;True;True;True;True;True;True;True
Q75G30	Q75G30	7	7	7	tr|Q75G30|Q75G30_LEPIC Uncharacterized protein OS=Leptospira interrogans serogroup Icterohaemorrhagiae serovar copenhageni (strain Fiocruz L1-130) OX=267671 GN=LIC_20036 PE=4 SV=1	1	7	7	7	7	6	4	7	6	4	7	6	4	36.8	36.8	36.8	22.614	204	204	0	26.266	36.8	32.8	19.6	282030000	138280000	86197000	57558000	114270000	74479000	87870000	9.22063e+07	3	602	10	6	6	22				1733	911;3832;3985;4476;5559;6600;12185	True;True;True;True;True;True;True
Q72U19	Q72U19	13	13	13	tr|Q72U19|Q72U19_LEPIC Uncharacterized protein OS=Leptospira interrogans serogroup Icterohaemorrhagiae serovar copenhageni (strain Fiocruz L1-130) OX=267671 GN=LIC_10845 PE=4 SV=1	1	13	13	13	9	7	4	9	7	4	9	7	4	44.7	44.7	44.7	38.739	351	351	0	46.826	32.5	20.8	15.4	326070000	166250000	115290000	44528000	119270000	43307000	111440000	91339000	3	603	9	9	4	22				1240	247;2022;2652;3767;5468;5495;6642;6739;7142;8152;9961;10586;11537	True;True;True;True;True;True;True;True;True;True;True;True;True
Q72N46	Q72N46	9	9	9	tr|Q72N46|Q72N46_LEPIC Sulfate Permease OS=Leptospira interrogans serogroup Icterohaemorrhagiae serovar copenhageni (strain Fiocruz L1-130) OX=267671 GN=sulP PE=4 SV=1	1	9	9	9	5	8	0	5	8	0	5	8	0	17.6	17.6	17.6	84.287	750	750	0	31.896	10.5	14.1	0	376680000	38798000	337880000	0	82674000	99896000		91285000	2	604	4	11	0	15				285	2211;2221;4408;4961;5385;6480;7349;12163;12173	True;True;True;True;True;True;True;True;True
Q72SB4	Q72SB4	7	7	7	tr|Q72SB4|Q72SB4_LEPIC Thioredoxin reductase OS=Leptospira interrogans serogroup Icterohaemorrhagiae serovar copenhageni (strain Fiocruz L1-130) OX=267671 GN=trxB PE=3 SV=1	1	7	7	7	4	7	4	4	7	4	4	7	4	34.5	34.5	34.5	34.157	316	316	0	73.606	22.5	34.5	20.9	286590000	77553000	150070000	58970000	91205000	88852000	93234000	91097000	3	605	4	8	5	17				989	3650;4496;5659;7536;7760;9708;10587	True;True;True;True;True;True;True
Q72UN7	Q72UN7	11	11	11	tr|Q72UN7|Q72UN7_LEPIC Glycosyl transferase OS=Leptospira interrogans serogroup Icterohaemorrhagiae serovar copenhageni (strain Fiocruz L1-130) OX=267671 GN=LIC_10620 PE=4 SV=1	1	11	11	11	5	10	4	5	10	4	5	10	4	33.3	33.3	33.3	42.432	366	366	0	83.94	18.9	30.3	13.9	416630000	96855000	285090000	34681000	106510000	74477000	89488000	9.01583e+07	3	606	7	11	3	21				1332	2779;3497;4068;4396;4397;7189;7190;7477;10315;11892;11985	True;True;True;True;True;True;True;True;True;True;True
Q72VU8	Q72VU8	8	8	8	tr|Q72VU8|Q72VU8_LEPIC Inositol-1-monophosphatase OS=Leptospira interrogans serogroup Icterohaemorrhagiae serovar copenhageni (strain Fiocruz L1-130) OX=267671 GN=suhB PE=3 SV=1	1	8	8	8	7	7	2	7	7	2	7	7	2	29.5	29.5	29.5	30.905	271	271	0	64.868	29.5	26.9	11.1	394830000	140450000	234710000	19668000	92685000	119130000	57900000	89905000	3	607	8	11	3	22				1508	221;222;5429;8924;9623;10247;11934;12058	True;True;True;True;True;True;True;True
Q75FI1	Q75FI1	11	11	11	tr|Q75FI1|Q75FI1_LEPIC Methylmalonyl-COA mutase small subunit OS=Leptospira interrogans serogroup Icterohaemorrhagiae serovar copenhageni (strain Fiocruz L1-130) OX=267671 GN=LIC_20208 PE=4 SV=1	1	11	11	11	6	11	4	6	11	4	6	11	4	18.7	18.7	18.7	69.901	626	626	0	45.324	9.1	18.7	6.7	496850000	51155000	419970000	25728000	76013000	100770000	90975000	8.92527e+07	3	608	9	15	4	28				1624	234;1988;3773;4240;5177;7505;8692;9781;10658;10697;12324	True;True;True;True;True;True;True;True;True;True;True
Q72VD5	Q72VD5	8	8	8	tr|Q72VD5|Q72VD5_LEPIC Isovaleryl-CoA dehydrogenase OS=Leptospira interrogans serogroup Icterohaemorrhagiae serovar copenhageni (strain Fiocruz L1-130) OX=267671 GN=ivd PE=3 SV=1	1	8	8	8	7	6	3	7	6	3	7	6	3	25.4	25.4	25.4	43.425	394	394	0	79.029	25.1	20.8	10.2	359050000	83510000	235380000	40161000	75275000	91498000	100550000	8.91077e+07	3	609	11	11	4	26				1430	568;1406;6075;6900;7268;7869;9746;10782	True;True;True;True;True;True;True;True
Q72PY4	Q72PY4	7	7	7	tr|Q72PY4|Q72PY4_LEPIC Uncharacterized protein OS=Leptospira interrogans serogroup Icterohaemorrhagiae serovar copenhageni (strain Fiocruz L1-130) OX=267671 GN=LIC_12333 PE=4 SV=1	1	7	7	7	6	6	4	6	6	4	6	6	4	20.9	20.9	20.9	38.366	340	340	0	23.517	20.9	18.5	16.2	310110000	136270000	121480000	52357000	102040000	71638000	92042000	8.85733e+07	3	610	7	7	5	19				571	351;1873;7352;8632;9431;11249;12057	True;True;True;True;True;True;True
Q72S09	Q72S09	11	11	11	tr|Q72S09|Q72S09_LEPIC FtsA OS=Leptospira interrogans serogroup Icterohaemorrhagiae serovar copenhageni (strain Fiocruz L1-130) OX=267671 GN=LIC_11578 PE=4 SV=1	1	11	11	11	5	10	3	5	10	3	5	10	3	28.7	28.7	28.7	61.605	540	540	0	54.436	13.9	25.2	8.9	476860000	59816000	385500000	31539000	78756000	92915000	93348000	8.83397e+07	3	611	7	13	3	23				941	2543;2917;3460;3587;3727;5302;8600;9582;11525;11736;11745	True;True;True;True;True;True;True;True;True;True;True
P62359	P62359	7	7	7	sp|P62359|HISZ_LEPIC ATP phosphoribosyltransferase regulatory subunit OS=Leptospira interrogans serogroup Icterohaemorrhagiae serovar copenhageni (strain Fiocruz L1-130) OX=267671 GN=hisZ PE=3 SV=1	1	7	7	7	5	6	4	5	6	4	5	6	4	26.2	26.2	26.2	39.113	344	344	0	40.604	18.6	23	14	317650000	86646000	194480000	36520000	87456000	95130000	81921000	88169000	3	612	6	9	3	18				60	2299;4398;4977;5872;7024;8421;10501	True;True;True;True;True;True;True
Q72RC1	Q72RC1	5	5	5	sp|Q72RC1|GMHA_LEPIC Phosphoheptose isomerase OS=Leptospira interrogans serogroup Icterohaemorrhagiae serovar copenhageni (strain Fiocruz L1-130) OX=267671 GN=gmhA PE=3 SV=1	1	5	5	5	3	5	3	3	5	3	3	5	3	25.6	25.6	25.6	20.857	195	195	0	54.242	17.4	25.6	17.4	301090000	92054000	158920000	50120000	90324000	88663000	84159000	8.77153e+07	3	613	5	7	5	17				806	1922;8232;8508;8763;10412	True;True;True;True;True
Q72MR4	Q72MR4	11	11	11	sp|Q72MR4|SYM_LEPIC Methionine--tRNA ligase OS=Leptospira interrogans serogroup Icterohaemorrhagiae serovar copenhageni (strain Fiocruz L1-130) OX=267671 GN=metG PE=3 SV=1	1	11	11	11	5	10	4	5	10	4	5	10	4	18.6	18.6	18.6	81.098	715	715	0	53.804	8	17.3	6	414890000	55843000	317100000	41942000	89692000	86058000	84966000	8.69053e+07	3	614	7	14	5	26				239	1858;2958;5867;6868;10975;11008;11202;11552;11699;11849;12457	True;True;True;True;True;True;True;True;True;True;True
Q72TV3	Q72TV3	7	7	7	tr|Q72TV3|Q72TV3_LEPIC Transketolase alpha subunit protein OS=Leptospira interrogans serogroup Icterohaemorrhagiae serovar copenhageni (strain Fiocruz L1-130) OX=267671 GN=tktA PE=4 SV=1	1	7	7	7	6	4	1	6	4	1	6	4	1	29.9	29.9	29.9	31.84	288	288	0	29.366	26.4	12.5	3.1	250460000	113630000	115110000	21713000	69999000	102920000		86459500	2	615	7	8	2	17				1214	1499;3932;5085;6426;7842;7960;8017	True;True;True;True;True;True;True
Q72RN2	Q72RN2	7	7	7	tr|Q72RN2|Q72RN2_LEPIC Motility protein B OS=Leptospira interrogans serogroup Icterohaemorrhagiae serovar copenhageni (strain Fiocruz L1-130) OX=267671 GN=LIC_11713 PE=4 SV=1	1	7	7	7	6	3	4	6	3	4	6	3	4	33.1	33.1	33.1	31.019	266	266	0	24.375	30.1	12	15	282330000	125060000	115260000	42011000	83153000	85527000	89803000	86161000	3	616	6	4	5	15				867	554;1232;2147;4905;5170;7259;11396	True;True;True;True;True;True;True
Q72PR7	Q72PR7	13	13	13	sp|Q72PR7|SYI_LEPIC Isoleucine--tRNA ligase OS=Leptospira interrogans serogroup Icterohaemorrhagiae serovar copenhageni (strain Fiocruz L1-130) OX=267671 GN=ileS PE=3 SV=1	1	13	13	13	9	11	2	9	11	2	9	11	2	14.7	14.7	14.7	104.37	914	914	0	69.354	10.9	12.7	2.2	443550000	74082000	354160000	15308000	106210000	111860000	39784000	8.59513e+07	3	617	11	15	2	28				543	755;1426;2455;2772;5639;6217;7537;8323;8554;9568;11108;11190;11429	True;True;True;True;True;True;True;True;True;True;True;True;True
Q72NN6	Q72NN6	13	13	13	tr|Q72NN6|Q72NN6_LEPIC Uncharacterized protein OS=Leptospira interrogans serogroup Icterohaemorrhagiae serovar copenhageni (strain Fiocruz L1-130) OX=267671 GN=LIC_12796 PE=4 SV=1	1	13	13	13	7	11	6	7	11	6	7	11	6	59.1	59.1	59.1	33.281	286	286	0	80.575	27.6	51.7	23.1	309570000	61938000	221350000	26278000	66982000	117160000	73288000	85810000	3	618	6	12	6	24				365	4141;4776;5442;5813;7669;8056;10179;10542;10799;10870;11473;11700;12077	True;True;True;True;True;True;True;True;True;True;True;True;True
Q72VY2	Q72VY2	4	4	4	tr|Q72VY2|Q72VY2_LEPIC Uncharacterized protein OS=Leptospira interrogans serogroup Icterohaemorrhagiae serovar copenhageni (strain Fiocruz L1-130) OX=267671 GN=LIC_10163 PE=4 SV=1	1	4	4	4	4	2	4	4	2	4	4	2	4	35.6	35.6	35.6	17.162	146	146	0	17.474	35.6	14.4	35.6	204320000	123010000	29285000	52032000	122130000	44989000	90225000	8.57813e+07	3	619	5	2	4	11				1517	726;3925;4453;11143	True;True;True;True
Q72VM9	Q72VM9	6	6	6	tr|Q72VM9|Q72VM9_LEPIC Cyclic nucleotide binding protein OS=Leptospira interrogans serogroup Icterohaemorrhagiae serovar copenhageni (strain Fiocruz L1-130) OX=267671 GN=LIC_10268 PE=4 SV=1	1	6	6	6	5	4	4	5	4	4	5	4	4	26.2	26.2	26.2	25.291	221	221	0	13.165	21.3	16.7	16.7	250660000	114890000	85422000	50347000	87808000	73042000	95139000	8.53297e+07	3	620	7	5	6	18				1471	597;4516;5155;5658;6962;9229	True;True;True;True;True;True
Q72PW4	Q72PW4	6	6	6	tr|Q72PW4|Q72PW4_LEPIC Uncharacterized protein OS=Leptospira interrogans serogroup Icterohaemorrhagiae serovar copenhageni (strain Fiocruz L1-130) OX=267671 GN=LIC_12353 PE=4 SV=1	1	6	6	6	4	4	1	4	4	1	4	4	1	25.2	25.2	25.2	34.528	306	306	0	38.267	18.6	13.1	3.6	224760000	117260000	91151000	16347000	86811000	83644000		85227500	2	621	4	4	1	9				564	1854;4665;5633;10271;10437;10491	True;True;True;True;True;True
Q72P47	Q72P47	7	7	7	tr|Q72P47|Q72P47_LEPIC Enoyl-CoA hydratase OS=Leptospira interrogans serogroup Icterohaemorrhagiae serovar copenhageni (strain Fiocruz L1-130) OX=267671 GN=ech3 PE=4 SV=1	1	7	7	7	7	3	5	7	3	5	7	3	5	33.6	33.6	33.6	26.827	244	244	0	40.614	33.6	16.8	26.2	241900000	110880000	61569000	69456000	79115000	75340000	100820000	8.50917e+07	3	622	6	3	5	14				434	1271;3324;3631;3632;7194;10932;12023	True;True;True;True;True;True;True
Q72VE0	Q72VE0	11	11	11	tr|Q72VE0|Q72VE0_LEPIC Uncharacterized protein OS=Leptospira interrogans serogroup Icterohaemorrhagiae serovar copenhageni (strain Fiocruz L1-130) OX=267671 GN=LIC_10358 PE=4 SV=1	1	11	11	11	7	7	4	7	7	4	7	7	4	19.6	19.6	19.6	69.583	606	606	0	23.9	14.2	11.1	7.8	218040000	84183000	124030000	9821300	78258000	90423000		84340500	2	623	6	5	4	15				1434	1488;1704;2523;2998;4384;6203;6285;6749;6905;7051;9260	True;True;True;True;True;True;True;True;True;True;True
Q72MJ9	Q72MJ9	14	14	14	tr|Q72MJ9|Q72MJ9_LEPIC Cholesterol oxidase OS=Leptospira interrogans serogroup Icterohaemorrhagiae serovar copenhageni (strain Fiocruz L1-130) OX=267671 GN=choB PE=4 SV=1	1	14	14	14	7	10	5	7	10	5	7	10	5	15.4	15.4	15.4	126.34	1135	1135	0	74.126	8.7	9.9	5.3	447740000	88017000	339280000	20438000	100690000	73601000	78277000	8.41893e+07	3	624	8	13	5	26				212	748;1631;2796;3458;3620;3760;3881;5463;6492;8700;9653;10811;11167;11695	True;True;True;True;True;True;True;True;True;True;True;True;True;True
Q72M35	Q72M35	7	7	7	sp|Q72M35|COBT_LEPIC Nicotinate-nucleotide--dimethylbenzimidazole phosphoribosyltransferase OS=Leptospira interrogans serogroup Icterohaemorrhagiae serovar copenhageni (strain Fiocruz L1-130) OX=267671 GN=cobT PE=3 SV=1	1	7	7	7	6	4	4	6	4	4	6	4	4	28.5	28.5	28.5	37.249	344	344	0	31.621	25.3	13.4	14	216430000	120880000	49133000	46410000	84773000	63722000	103320000	8.39383e+07	3	625	7	6	5	18				143	2237;2335;3967;4839;8084;10443;11784	True;True;True;True;True;True;True
Q72T06	Q72T06	12	12	12	tr|Q72T06|Q72T06_LEPIC Methyl-accepting chemotaxis transducer transmembrane protein OS=Leptospira interrogans serogroup Icterohaemorrhagiae serovar copenhageni (strain Fiocruz L1-130) OX=267671 GN=LIC_11216 PE=4 SV=1	1	12	12	12	9	9	2	9	9	2	9	9	2	26.3	26.3	26.3	63.729	574	574	0	46.63	19	20.2	4	374730000	122660000	242510000	9560600	129360000	92874000	29502000	83912000	3	626	15	11	2	28				1107	1293;3449;3759;4422;4458;4539;5556;6349;9464;9470;11540;11868	True;True;True;True;True;True;True;True;True;True;True;True
Q72SG7	Q72SG7	8	8	8	sp|Q72SG7|TIG_LEPIC Trigger factor OS=Leptospira interrogans serogroup Icterohaemorrhagiae serovar copenhageni (strain Fiocruz L1-130) OX=267671 GN=tig PE=3 SV=1	1	8	8	8	7	6	5	7	6	5	7	6	5	24.8	24.8	24.8	52.144	451	451	0	33.65	22.6	20.6	13.3	271770000	99928000	121000000	50849000	78757000	45430000	127490000	8.38923e+07	3	627	9	9	4	22				1018	1048;2755;4201;4921;5953;7375;10208;12441	True;True;True;True;True;True;True;True
Q72W64	Q72W64	7	7	7	tr|Q72W64|Q72W64_LEPIC 3-demethylubiquinone-9 3-methyltransferase OS=Leptospira interrogans serogroup Icterohaemorrhagiae serovar copenhageni (strain Fiocruz L1-130) OX=267671 GN=LIC_10073 PE=4 SV=1	1	7	7	7	5	6	3	5	6	3	5	6	3	27.6	27.6	27.6	32.354	283	283	0	31.645	21.6	24.4	12.4	277340000	68597000	167480000	41263000	62013000	96777000	90178000	8.29893e+07	3	628	4	8	4	16				1553	1079;2065;2992;4800;4891;4970;8488	True;True;True;True;True;True;True
Q72W37	Q72W37	4	4	4	tr|Q72W37|Q72W37_LEPIC Uncharacterized protein OS=Leptospira interrogans serogroup Icterohaemorrhagiae serovar copenhageni (strain Fiocruz L1-130) OX=267671 GN=LIC_10103 PE=4 SV=1	1	4	4	4	3	4	3	3	4	3	3	4	3	21.9	21.9	21.9	22.854	201	201	0	32.453	14.4	21.9	14.4	280610000	108870000	140680000	31065000	94015000	99193000	55175000	8.27943e+07	3	629	3	4	4	11				1544	1086;3033;10803;11498	True;True;True;True
Q75FL7	Q75FL7	5	5	5	tr|Q75FL7|Q75FL7_LEPIC Uncharacterized protein OS=Leptospira interrogans serogroup Icterohaemorrhagiae serovar copenhageni (strain Fiocruz L1-130) OX=267671 GN=LIC_20165 PE=4 SV=1	1	5	5	5	4	4	3	4	4	3	4	4	3	16.3	16.3	16.3	44.785	386	386	0	18.042	13.5	12.2	11.1	250650000	125340000	68752000	56557000	99599000	46688000	101080000	8.24557e+07	3	630	6	6	4	16				1643	1510;2620;8440;10809;11627	True;True;True;True;True
Q3V896	Q3V896	6	6	6	tr|Q3V896|Q3V896_LEPIC Pyridoxine 5-phosphate synthase OS=Leptospira interrogans serogroup Icterohaemorrhagiae serovar copenhageni (strain Fiocruz L1-130) OX=267671 GN=pdxJ PE=3 SV=1	1	6	6	6	5	3	2	5	3	2	5	3	2	26.4	26.4	26.4	28.175	250	250	0	17.115	20	15.6	9.2	271660000	145290000	92093000	34277000	94265000	85055000	67715000	82345000	3	631	6	4	3	13				69	1310;2966;3526;7351;8306;11676	True;True;True;True;True;True
Q72UD3	Q72UD3	6	6	6	tr|Q72UD3|Q72UD3_LEPIC Uncharacterized protein OS=Leptospira interrogans serogroup Icterohaemorrhagiae serovar copenhageni (strain Fiocruz L1-130) OX=267671 GN=LIC_10724 PE=4 SV=1	1	6	6	6	5	6	3	5	6	3	5	6	3	23.6	23.6	23.6	35.638	318	318	0	37.715	20.4	23.6	12.3	300070000	77557000	196890000	25622000	82993000	90401000	73347000	82247000	3	632	7	7	3	17				1291	1999;6566;6627;10259;11211;11932	True;True;True;True;True;True
Q72S93	Q72S93	5	5	5	tr|Q72S93|Q72S93_LEPIC Uncharacterized protein OS=Leptospira interrogans serogroup Icterohaemorrhagiae serovar copenhageni (strain Fiocruz L1-130) OX=267671 GN=LIC_11491 PE=4 SV=1	1	5	5	5	5	3	2	5	3	2	5	3	2	25.6	25.6	25.6	28.991	250	250	0	73.006	25.6	14.8	14	285510000	160240000	91049000	34220000	75446000	92026000	79071000	82181000	3	633	8	6	2	16				978	2357;2823;5192;6126;9395	True;True;True;True;True
Q72PD0	Q72PD0	6	6	6	sp|Q72PD0|TRPD_LEPIC Anthranilate phosphoribosyltransferase OS=Leptospira interrogans serogroup Icterohaemorrhagiae serovar copenhageni (strain Fiocruz L1-130) OX=267671 GN=trpD PE=3 SV=1	1	6	6	6	3	6	2	3	6	2	3	6	2	23.5	23.5	23.5	36.902	336	336	0	51.334	14	23.5	10.4	285710000	75793000	171620000	38290000	66023000	98749000	81713000	8.21617e+07	3	634	5	8	2	15				478	3434;4438;5028;6695;10008;12079	True;True;True;True;True;True
Q75FP1	Q75FP1	5	5	5	sp|Q75FP1|HTPX_LEPIC Protease HtpX homolog OS=Leptospira interrogans serogroup Icterohaemorrhagiae serovar copenhageni (strain Fiocruz L1-130) OX=267671 GN=htpX PE=3 SV=1	1	5	5	5	5	2	4	5	2	4	5	2	4	22.4	22.4	22.4	32.189	295	295	0	32.725	22.4	6.8	18.6	255890000	162260000	28251000	65376000	70646000	45728000	130110000	8.21613e+07	3	635	8	2	3	13				1653	4875;7736;8885;10098;10200	True;True;True;True;True
P62458	P62458	9	9	9	sp|P62458|HISX_LEPIC Histidinol dehydrogenase OS=Leptospira interrogans serogroup Icterohaemorrhagiae serovar copenhageni (strain Fiocruz L1-130) OX=267671 GN=hisD PE=3 SV=1	1	9	9	9	3	8	1	3	8	1	3	8	1	27.6	27.6	27.6	46.38	427	427	0	48.254	10.5	27.6	3.5	411980000	18012000	384640000	9327500	51661000	112530000		82095500	2	636	3	13	0	16				66	573;673;1667;4112;5376;5787;5945;9548;11771	True;True;True;True;True;True;True;True;True
Q72W73	Q72W73	2	2	2	tr|Q72W73|Q72W73_LEPIC Uncharacterized protein OS=Leptospira interrogans serogroup Icterohaemorrhagiae serovar copenhageni (strain Fiocruz L1-130) OX=267671 GN=LIC_10064 PE=4 SV=1	1	2	2	2	2	1	2	2	1	2	2	1	2	13.8	13.8	13.8	17.82	160	160	0	5.5355	13.8	8.8	13.8	147140000	91140000	4542700	51459000	86885000		76113000	81499000	2	637	5	1	4	10				1560	5723;11169	True;True
Q72VM8	Q72VM8	8	8	8	tr|Q72VM8|Q72VM8_LEPIC Cyclic nucleotide binding protein OS=Leptospira interrogans serogroup Icterohaemorrhagiae serovar copenhageni (strain Fiocruz L1-130) OX=267671 GN=LIC_10269 PE=4 SV=1	1	8	8	8	8	5	3	8	5	3	8	5	3	20.8	20.8	20.8	39.701	351	351	0	35.342	20.8	15.4	10	243750000	141230000	52176000	50344000	108280000	44003000	91750000	8.13443e+07	3	638	10	6	4	20				1470	738;1160;1990;6860;11136;11292;12280;12339	True;True;True;True;True;True;True;True
Q72LZ6	Q72LZ6	9	9	9	tr|Q72LZ6|Q72LZ6_LEPIC Phosphodiesterase OS=Leptospira interrogans serogroup Icterohaemorrhagiae serovar copenhageni (strain Fiocruz L1-130) OX=267671 GN=phoD PE=4 SV=1	1	9	9	9	6	8	1	6	8	1	6	8	1	25.1	25.1	25.1	51.548	443	443	0	39.979	14.9	22.8	2.5	289210000	37924000	248610000	2677900	56374000	105660000		81017000	2	639	6	11	1	18				121	2874;4149;5120;5708;6091;6718;7975;8065;8734	True;True;True;True;True;True;True;True;True
Q72SC3	Q72SC3	16	16	16	sp|Q72SC3|GATA_LEPIC Glutamyl-tRNA(Gln) amidotransferase subunit A OS=Leptospira interrogans serogroup Icterohaemorrhagiae serovar copenhageni (strain Fiocruz L1-130) OX=267671 GN=gatA PE=3 SV=1	1	16	16	16	6	16	3	6	16	3	6	16	3	46.6	46.6	46.6	53.285	487	487	0	60.574	17.2	46.6	9.7	440180000	57798000	360750000	21630000	73388000	120290000	48736000	8.08047e+07	3	640	10	22	3	35				994	217;218;2829;3464;3763;5303;5529;6461;6555;7818;8890;9783;10164;10433;10985;12136	True;True;True;True;True;True;True;True;True;True;True;True;True;True;True;True
Q75FB9	Q75FB9	7	7	7	tr|Q75FB9|Q75FB9_LEPIC ParB OS=Leptospira interrogans serogroup Icterohaemorrhagiae serovar copenhageni (strain Fiocruz L1-130) OX=267671 GN=LIC_20275 PE=3 SV=1	1	7	7	7	5	6	5	5	6	5	5	6	5	25.3	25.3	25.3	32.092	281	281	0	29.64	19.6	21	16.7	243570000	59038000	122010000	62527000	65403000	97814000	78938000	8.07183e+07	3	641	6	5	4	15				1590	1066;5103;8198;8827;9632;10048;12418	True;True;True;True;True;True;True
Q72T26	Q72T26	8	8	8	sp|Q72T26|OTC_LEPIC Ornithine carbamoyltransferase OS=Leptospira interrogans serogroup Icterohaemorrhagiae serovar copenhageni (strain Fiocruz L1-130) OX=267671 GN=argF PE=3 SV=1	1	8	8	8	2	8	2	2	8	2	2	8	2	25.4	25.4	25.4	35.415	311	311	0	33.043	6.4	25.4	6.4	350460000	38763000	298030000	13661000	49996000	159130000	30891000	8.00057e+07	3	642	3	11	1	15				1118	4132;7395;7396;8533;9519;9608;11511;11558	True;True;True;True;True;True;True;True
Q72QC2	Q72QC2	8	8	8	tr|Q72QC2|Q72QC2_LEPIC SAM-dependent methyltransferase OS=Leptospira interrogans serogroup Icterohaemorrhagiae serovar copenhageni (strain Fiocruz L1-130) OX=267671 GN=LIC_12190 PE=4 SV=1	1	8	8	8	5	6	3	5	6	3	5	6	3	46.6	46.6	46.6	22.423	191	191	0	60.89	27.2	37.2	19.9	275340000	58634000	179960000	36748000	68213000	91003000	80232000	79816000	3	643	5	9	3	17				641	1733;2610;2858;3466;6528;9216;10488;11391	True;True;True;True;True;True;True;True
Q72ME3	Q72ME3	6	6	6	tr|Q72ME3|Q72ME3_LEPIC Uncharacterized protein OS=Leptospira interrogans serogroup Icterohaemorrhagiae serovar copenhageni (strain Fiocruz L1-130) OX=267671 GN=LIC_13245 PE=4 SV=1	1	6	6	6	5	4	3	5	4	3	5	4	3	27.2	27.2	27.2	24.85	217	217	0	26.759	22.6	23.5	14.7	255070000	57177000	143990000	53902000	50065000	119980000	69028000	79691000	3	644	5	5	5	15				186	1369;7240;7411;8824;10401;11678	True;True;True;True;True;True
Q72N99	Q72N99	3	3	3	tr|Q72N99|Q72N99_LEPIC Anti-sigma factor antagonist OS=Leptospira interrogans serogroup Icterohaemorrhagiae serovar copenhageni (strain Fiocruz L1-130) OX=267671 GN=LIC_12937 PE=3 SV=1	1	3	3	3	3	0	2	3	0	2	3	0	2	26.4	26.4	26.4	12.333	110	110	0	5.0003	26.4	0	15.5	140340000	92487000	0	47854000	88670000		70643000	79656500	2	645	3	0	2	5				305	8544;10210;10928	True;True;True
Q72Q81	Q72Q81	4	4	4	tr|Q72Q81|Q72Q81_LEPIC Uncharacterized protein OS=Leptospira interrogans serogroup Icterohaemorrhagiae serovar copenhageni (strain Fiocruz L1-130) OX=267671 GN=LIC_12231 PE=4 SV=1	1	4	4	4	3	3	3	3	3	3	3	3	3	22.2	22.2	22.2	21.453	185	185	0	25.347	21.6	22.2	21.6	178780000	72191000	75303000	31289000	42911000	100680000	94723000	79438000	3	646	4	4	3	11				619	2784;2785;5774;7085	True;True;True;True
Q72RM8	Q72RM8	19	19	19	sp|Q72RM8|UVRA_LEPIC UvrABC system protein A OS=Leptospira interrogans serogroup Icterohaemorrhagiae serovar copenhageni (strain Fiocruz L1-130) OX=267671 GN=uvrA PE=3 SV=1	1	19	19	19	10	9	9	10	9	9	10	9	9	21.7	21.7	21.7	105.53	948	948	0	42.815	13.6	9.3	12.2	512550000	42251000	447870000	22427000	86094000	37476000	114120000	79230000	3	647	11	7	8	26				865	530;1371;4853;4915;6287;6369;7222;7279;7524;8092;9204;9886;9929;10555;10556;11233;11371;11726;11727	True;True;True;True;True;True;True;True;True;True;True;True;True;True;True;True;True;True;True
Q72RE2	Q72RE2	6	6	6	tr|Q72RE2|Q72RE2_LEPIC ABC transporter, ATP-binding protein OS=Leptospira interrogans serogroup Icterohaemorrhagiae serovar copenhageni (strain Fiocruz L1-130) OX=267671 GN=yadG PE=4 SV=1	1	6	6	6	4	4	4	4	4	4	4	4	4	21.6	21.6	21.6	34.161	305	305	0	34.805	15.7	15.1	13.4	256100000	79306000	133410000	43383000	69108000	87666000	80793000	79189000	3	648	3	4	3	10				817	2682;4966;9726;9945;10038;11615	True;True;True;True;True;True
P61703	P61703	15	15	15	sp|P61703|SYA_LEPIC Alanine--tRNA ligase OS=Leptospira interrogans serogroup Icterohaemorrhagiae serovar copenhageni (strain Fiocruz L1-130) OX=267671 GN=alaS PE=3 SV=1	1	15	15	15	10	12	4	10	12	4	10	12	4	17.6	17.6	17.6	108.51	977	977	0	77.181	11.7	14	4.3	436780000	71791000	349990000	14997000	94422000	110660000	31609000	78897000	3	649	14	14	4	32				49	1285;1877;2715;3474;4469;4535;5051;8203;8298;8939;10251;10257;10628;10751;10940	True;True;True;True;True;True;True;True;True;True;True;True;True;True;True
Q72RJ3	Q72RJ3	10	10	10	tr|Q72RJ3|Q72RJ3_LEPIC Glycosyl transferase OS=Leptospira interrogans serogroup Icterohaemorrhagiae serovar copenhageni (strain Fiocruz L1-130) OX=267671 GN=LIC_11752 PE=4 SV=1	1	10	10	10	4	10	2	4	10	2	4	10	2	30.7	30.7	30.7	49.35	436	436	0	46.23	14.9	30.7	4.4	452810000	52028000	385480000	15302000	70115000	125510000	40388000	78671000	3	650	5	16	1	22				845	896;1747;2352;4357;5183;7893;9476;11606;11813;12115	True;True;True;True;True;True;True;True;True;True
Q72UV9	Q72UV9	5	5	5	tr|Q72UV9|Q72UV9_LEPIC Uracil-DNA glycosylase OS=Leptospira interrogans serogroup Icterohaemorrhagiae serovar copenhageni (strain Fiocruz L1-130) OX=267671 GN=LIC_10548 PE=4 SV=1	1	5	5	5	5	3	2	5	3	2	5	3	2	27.1	27.1	27.1	24.652	218	218	0	13.603	27.1	12.4	8.7	230720000	111000000	62965000	56757000	71821000	59968000	103640000	7.84763e+07	3	651	5	3	3	11				1361	67;414;2430;3997;8830	True;True;True;True;True
Q72LW0	Q72LW0	9	9	9	tr|Q72LW0|Q72LW0_LEPIC Dihydroorotate dehydrogenase (quinone) OS=Leptospira interrogans serogroup Icterohaemorrhagiae serovar copenhageni (strain Fiocruz L1-130) OX=267671 GN=pyrD PE=3 SV=1	1	9	9	9	7	5	7	7	5	7	7	5	7	24.6	24.6	24.6	42.971	382	382	0	38.019	18.6	13.1	20.4	221260000	83545000	80702000	57016000	76936000	55909000	102080000	7.83083e+07	3	652	10	7	9	26				97	774;1841;5309;6077;7981;8718;9083;10836;12336	True;True;True;True;True;True;True;True;True
Q72QM8	Q72QM8	6	6	6	tr|Q72QM8|Q72QM8_LEPIC Carbonic anhydrase OS=Leptospira interrogans serogroup Icterohaemorrhagiae serovar copenhageni (strain Fiocruz L1-130) OX=267671 GN=paaY PE=4 SV=1	1	6	6	6	3	5	2	3	5	2	3	5	2	49.2	49.2	49.2	20.072	181	181	0	38.263	24.3	43.1	12.7	284790000	102850000	167160000	14779000	66960000	105420000	62300000	7.82267e+07	3	653	4	6	2	12				681	1529;3380;4674;6154;8434;12222	True;True;True;True;True;True
Q72MZ3	Q72MZ3	4	4	4	tr|Q72MZ3|Q72MZ3_LEPIC UDP glucosamine N-acyltransferase OS=Leptospira interrogans serogroup Icterohaemorrhagiae serovar copenhageni (strain Fiocruz L1-130) OX=267671 GN=LIC_13046 PE=3 SV=1	1	4	4	4	2	4	4	2	4	4	2	4	4	10.6	10.6	10.6	36.859	340	340	0	13.18	6.2	10.6	10.6	270570000	41467000	169700000	59404000	55116000	84311000	94744000	78057000	3	654	3	6	4	13				270	2881;4672;5795;8134	True;True;True;True
Q72N87	Q72N87	3	3	3	sp|Q72N87|AROE_LEPIC Shikimate dehydrogenase (NADP(+)) OS=Leptospira interrogans serogroup Icterohaemorrhagiae serovar copenhageni (strain Fiocruz L1-130) OX=267671 GN=aroE PE=3 SV=2	1	3	3	3	3	2	2	3	2	2	3	2	2	13.8	13.8	13.8	31.856	290	290	0	4.1515	13.8	10	9.7	256530000	85180000	133510000	37834000	67731000	87207000	78961000	7.79663e+07	3	655	3	2	2	7				299	167;8729;11800	True;True;True
Q72RL9	Q72RL9	18	18	18	sp|Q72RL9|LEU1_LEPIC 2-isopropylmalate synthase OS=Leptospira interrogans serogroup Icterohaemorrhagiae serovar copenhageni (strain Fiocruz L1-130) OX=267671 GN=leuA PE=3 SV=2	1	18	18	18	4	18	3	4	18	3	4	18	3	34.7	34.7	34.7	54.744	501	501	0	68.884	8.8	34.7	5.6	324300000	54642000	258320000	11342000	44994000	110910000		77952000	2	656	6	24	3	33				862	486;487;872;873;1442;1720;2062;2447;2970;3006;3115;3939;6478;6638;8741;8764;9328;10418	True;True;True;True;True;True;True;True;True;True;True;True;True;True;True;True;True;True
Q72VI6	Q72VI6	9	9	9	sp|Q72VI6|GCST_LEPIC Aminomethyltransferase OS=Leptospira interrogans serogroup Icterohaemorrhagiae serovar copenhageni (strain Fiocruz L1-130) OX=267671 GN=gcvT PE=3 SV=2	1	9	9	9	7	6	7	7	6	7	7	6	7	32.3	32.3	32.3	41.582	371	371	0	42.519	25.9	22.6	23.5	217110000	62863000	73197000	81052000	68477000	54878000	109930000	7.77617e+07	3	657	6	8	7	21				1455	1198;1561;2075;3053;3602;4897;5707;11014;11389	True;True;True;True;True;True;True;True;True
P62641	P62641	7	7	7	sp|P62641|CHEB1_LEPIC Chemotaxis response regulator protein-glutamate methylesterase of group 1 operon OS=Leptospira interrogans serogroup Icterohaemorrhagiae serovar copenhageni (strain Fiocruz L1-130) OX=267671 GN=cheB1 PE=3 SV=1	1	7	7	7	7	5	6	7	5	6	7	5	6	25.5	25.5	25.5	38.712	357	357	0	45.247	25.5	20.2	21	213770000	92056000	51752000	69959000	77684000	49192000	105360000	77412000	3	658	6	5	5	16				68	475;542;802;4945;5377;8071;9793	True;True;True;True;True;True;True
Q72MP0	Q72MP0	14	14	14	tr|Q72MP0|Q72MP0_LEPIC UDP-glucose 4-epimerase OS=Leptospira interrogans serogroup Icterohaemorrhagiae serovar copenhageni (strain Fiocruz L1-130) OX=267671 GN=LIC_13153 PE=3 SV=1	1	14	14	14	10	13	4	10	13	4	10	13	4	49.5	49.5	49.5	36.02	323	323	0	47.914	34.7	46.1	15.8	266770000	96668000	146360000	23736000	71448000	114160000	45105000	7.69043e+07	3	659	10	12	3	25				229	318;1542;4097;4233;6293;6322;6903;6964;7012;7034;9710;10616;12009;12094	True;True;True;True;True;True;True;True;True;True;True;True;True;True
Q72V76	Q72V76	7	7	7	tr|Q72V76|Q72V76_LEPIC Uncharacterized protein OS=Leptospira interrogans serogroup Icterohaemorrhagiae serovar copenhageni (strain Fiocruz L1-130) OX=267671 GN=LIC_10425 PE=4 SV=1	1	7	7	7	6	5	5	6	5	5	6	5	5	27.7	27.7	27.7	36.678	314	314	0	38.113	24.8	21.7	19.1	225570000	86810000	80015000	58748000	68891000	55362000	105840000	7.66977e+07	3	660	6	6	6	18				1408	2532;4730;4870;4980;5414;9656;10590	True;True;True;True;True;True;True
Q72RN8	Q72RN8	5	5	5	sp|Q72RN8|F16PA_LEPIC Fructose-1,6-bisphosphatase class 1 OS=Leptospira interrogans serogroup Icterohaemorrhagiae serovar copenhageni (strain Fiocruz L1-130) OX=267671 GN=fbp PE=3 SV=2	1	5	5	5	5	3	2	5	3	2	5	3	2	17.3	17.3	17.3	37.42	342	342	0	85.363	17.3	9.4	9.4	263920000	116720000	112290000	34914000	71132000	88787000	69835000	7.65847e+07	3	661	6	4	4	14				872	4963;6189;7187;9777;12184	True;True;True;True;True
Q72M09	Q72M09	8	8	8	tr|Q72M09|Q72M09_LEPIC ABC transporter ATP-binding protein OS=Leptospira interrogans serogroup Icterohaemorrhagiae serovar copenhageni (strain Fiocruz L1-130) OX=267671 GN=LIC_13384 PE=3 SV=1	1	8	8	8	6	7	3	6	7	3	6	7	3	30.9	30.9	30.9	36.682	333	333	0	45.16	23.7	26.4	10.8	239480000	102570000	93769000	43142000	70154000	63521000	95244000	7.63063e+07	3	662	8	7	3	18				131	126;1926;3695;4291;5721;6680;9407;10840	True;True;True;True;True;True;True;True
Q72PZ0	Q72PZ0	4	4	4	tr|Q72PZ0|Q72PZ0_LEPIC Uncharacterized protein OS=Leptospira interrogans serogroup Icterohaemorrhagiae serovar copenhageni (strain Fiocruz L1-130) OX=267671 GN=LIC_12325 PE=4 SV=1	1	4	4	4	4	3	2	4	3	2	4	3	2	33.2	33.2	33.2	21.03	184	184	0	21.046	33.2	22.8	16.3	242360000	99158000	88217000	54983000	83135000	70199000	74253000	7.58623e+07	3	663	7	4	5	16				576	2456;4563;7323;9975	True;True;True;True
Q72PK9	Q72PK9	2	2	2	sp|Q72PK9|RL35_LEPIC 50S ribosomal protein L35 OS=Leptospira interrogans serogroup Icterohaemorrhagiae serovar copenhageni (strain Fiocruz L1-130) OX=267671 GN=rpmI PE=3 SV=1	1	2	2	2	2	0	2	2	0	2	2	0	2	26.9	26.9	26.9	8.0296	67	67	0	5.3864	26.9	0	26.9	131240000	79236000	0	52005000	73289000		78295000	75792000	2	664	3	0	3	6				515	3779;7069	True;True
Q72QK5	Q72QK5	20	20	20	sp|Q72QK5|SYD_LEPIC Aspartate--tRNA ligase OS=Leptospira interrogans serogroup Icterohaemorrhagiae serovar copenhageni (strain Fiocruz L1-130) OX=267671 GN=aspS PE=3 SV=1	1	20	20	20	7	18	7	7	18	7	7	18	7	33.8	33.8	33.8	69.082	601	601	0	102.01	12.6	30.9	11.8	429760000	54982000	346840000	27932000	59955000	112250000	54990000	7.57317e+07	3	665	9	22	6	37				668	1029;1210;1820;1936;2052;2173;2526;2951;3127;4133;4170;5870;7723;7784;9063;9343;9549;10020;10278;11130	True;True;True;True;True;True;True;True;True;True;True;True;True;True;True;True;True;True;True;True
Q72R97	Q72R97	8	8	8	tr|Q72R97|Q72R97_LEPIC Cytoplasmic membrane protein OS=Leptospira interrogans serogroup Icterohaemorrhagiae serovar copenhageni (strain Fiocruz L1-130) OX=267671 GN=impL63 PE=4 SV=1	1	8	8	8	5	6	4	5	6	4	5	6	4	18.1	18.1	18.1	63.093	547	547	0	43.857	10.2	13.3	8.6	252800000	81360000	139120000	32320000	75898000	84900000	64898000	75232000	3	666	5	8	4	17				790	1159;1948;2673;6783;7301;11882;11978;12427	True;True;True;True;True;True;True;True
Q72TR5	Q72TR5	7	7	7	tr|Q72TR5|Q72TR5_LEPIC Cytoplasmic membrane protein OS=Leptospira interrogans serogroup Icterohaemorrhagiae serovar copenhageni (strain Fiocruz L1-130) OX=267671 GN=LIC_10952 PE=4 SV=1	1	7	7	7	4	2	5	4	2	5	4	2	5	23.7	23.7	23.7	44.705	401	401	0	22.276	12.2	5.7	18.5	139310000	54877000	20921000	63516000	76306000		73978000	75142000	2	667	4	2	5	11				1203	293;706;3972;5702;6610;11319;11476	True;True;True;True;True;True;True
Q72QX0	Q72QX0	4	4	4	tr|Q72QX0|Q72QX0_LEPIC Uncharacterized protein OS=Leptospira interrogans serogroup Icterohaemorrhagiae serovar copenhageni (strain Fiocruz L1-130) OX=267671 GN=LIC_11988 PE=4 SV=1	1	4	4	4	4	3	4	4	3	4	4	3	4	15.9	15.9	15.9	27.745	245	245	0	17.02	15.9	13.1	15.9	210080000	90373000	50673000	69034000	74136000	63993000	86895000	75008000	3	668	4	2	3	9				717	1717;3045;8246;12246	True;True;True;True
P61524	P61524	12	12	12	sp|P61524|ASSY_LEPIC Argininosuccinate synthase OS=Leptospira interrogans serogroup Icterohaemorrhagiae serovar copenhageni (strain Fiocruz L1-130) OX=267671 GN=argG PE=3 SV=1	1	12	12	12	7	9	2	7	9	2	7	9	2	34.7	34.7	34.7	45.074	403	403	0	76.686	16.9	26.6	7.2	369440000	89042000	258840000	21556000	65529000	86158000	72462000	7.47163e+07	3	669	8	13	2	23				41	922;1811;3571;4055;5737;7647;8211;9268;9843;11000;11881;12259	True;True;True;True;True;True;True;True;True;True;True;True
Q72RY1	Q72RY1	6	6	6	tr|Q72RY1|Q72RY1_LEPIC Iron-sulfur cluster carrier protein OS=Leptospira interrogans serogroup Icterohaemorrhagiae serovar copenhageni (strain Fiocruz L1-130) OX=267671 GN=mrp PE=3 SV=1	1	6	6	6	5	3	4	5	3	4	5	3	4	20.2	20.2	20.2	37.719	347	347	0	25.165	17.6	8.9	12.1	229420000	97292000	73260000	58866000	70520000	55117000	98210000	7.46157e+07	3	670	3	4	4	11				929	681;743;4808;6815;9948;11184	True;True;True;True;True;True
Q72SD2	Q72SD2	5	5	5	tr|Q72SD2|Q72SD2_LEPIC Exodeoxyribonuclease OS=Leptospira interrogans serogroup Icterohaemorrhagiae serovar copenhageni (strain Fiocruz L1-130) OX=267671 GN=LIC_11452 PE=4 SV=1	1	5	5	5	5	2	4	5	2	4	5	2	4	17.7	17.7	17.7	29.515	254	254	0	14.22	17.7	7.5	13.8	215110000	106160000	52541000	56413000	81570000	55547000	86350000	74489000	3	671	5	2	4	11				1000	2599;2964;3712;4096;4448	True;True;True;True;True
Q72Q20	Q72Q20	11	11	11	tr|Q72Q20|Q72Q20_LEPIC UDP-glucose 6-dehydrogenase OS=Leptospira interrogans serogroup Icterohaemorrhagiae serovar copenhageni (strain Fiocruz L1-130) OX=267671 GN=ugd PE=3 SV=1	1	11	11	11	7	10	5	7	10	5	7	10	5	34.2	34.2	34.2	47.972	436	436	0	78.815	22.7	32.1	17	264110000	78691000	143270000	42149000	85886000	51994000	85405000	7.44283e+07	3	672	9	10	5	24				592	243;1687;1810;2490;3291;3609;7665;10198;10700;11102;11799	True;True;True;True;True;True;True;True;True;True;True
Q72LY9	Q72LY9	10	10	10	sp|Q72LY9|ACSA_LEPIC Acetyl-coenzyme A synthetase OS=Leptospira interrogans serogroup Icterohaemorrhagiae serovar copenhageni (strain Fiocruz L1-130) OX=267671 GN=acsA PE=3 SV=1	1	10	10	10	4	9	3	4	9	3	4	9	3	19.1	19.1	19.1	74.062	661	661	0	56.044	9.5	16.8	6.5	306500000	40291000	255010000	11198000	71198000	75645000		73421500	2	673	5	12	2	19				117	34;4658;4728;7527;8483;9037;9949;10988;11493;12153	True;True;True;True;True;True;True;True;True;True
Q72US9	Q72US9	13	13	13	tr|Q72US9|Q72US9_LEPIC Uncharacterized protein OS=Leptospira interrogans serogroup Icterohaemorrhagiae serovar copenhageni (strain Fiocruz L1-130) OX=267671 GN=LIC_10578 PE=4 SV=1	1	13	13	13	6	13	2	6	13	2	6	13	2	35.4	35.4	35.4	55.26	486	486	0	70.573	14.6	35.4	5.6	489560000	43975000	431770000	13816000	48386000	136830000	35028000	7.34147e+07	3	674	9	21	2	32				1352	437;2445;2663;3628;4989;4991;6047;8319;9865;10487;10539;10880;11517	True;True;True;True;True;True;True;True;True;True;True;True;True
Q72U10	Q72U10	4	4	4	sp|Q72U10|ISPT_LEPIC Isoprenyl transferase OS=Leptospira interrogans serogroup Icterohaemorrhagiae serovar copenhageni (strain Fiocruz L1-130) OX=267671 GN=uppS PE=3 SV=1	1	4	4	4	2	4	1	2	4	1	2	4	1	21.2	21.2	21.2	27.862	241	241	0	46.349	11.2	21.2	6.2	208580000	64481000	122310000	21783000	69282000	77057000		73169500	2	675	2	3	1	6				1233	3051;4028;7056;8103	True;True;True;True
Q72U69	Q72U69	9	9	9	sp|Q72U69|LP49_LEPIC Antigen Lp49 OS=Leptospira interrogans serogroup Icterohaemorrhagiae serovar copenhageni (strain Fiocruz L1-130) OX=267671 GN=orfC PE=1 SV=1	1	9	9	9	2	9	1	2	9	1	2	9	1	22.8	22.8	22.8	51.845	456	456	0	37.691	5.5	22.8	2.6	278640000	11218000	267420000	0	35010000	111270000		73140000	2	676	2	12	1	15				1260	1853;3861;4555;6658;7334;9402;9545;11904;12292	True;True;True;True;True;True;True;True;True
Q72UP5	Q72UP5	4	4	4	tr|Q72UP5|Q72UP5_LEPIC Ribosomal protein S18 acetyltransferase OS=Leptospira interrogans serogroup Icterohaemorrhagiae serovar copenhageni (strain Fiocruz L1-130) OX=267671 GN=LIC_10612 PE=4 SV=1	1	4	4	4	4	1	2	4	1	2	4	1	2	36.2	36.2	36.2	17.555	149	149	0	41.102	36.2	6.7	14.1	152550000	103110000	7076700	42359000	82550000		63693000	73121500	2	677	5	1	2	8				1335	640;1985;7676;10134	True;True;True;True
Q72PL6	Q72PL6	4	4	4	tr|Q72PL6|Q72PL6_LEPIC Response regulator OS=Leptospira interrogans serogroup Icterohaemorrhagiae serovar copenhageni (strain Fiocruz L1-130) OX=267671 GN=LIC_12454 PE=4 SV=1	1	4	4	4	4	1	3	4	1	3	4	1	3	38.3	38.3	38.3	13.325	120	120	0	7.8214	38.3	6.7	26.7	141330000	78846000	2733300	59748000	76359000		69730000	73044500	2	678	7	1	4	12				520	1049;2067;5175;10496	True;True;True;True
Q72SG5	Q72SG5	14	14	14	sp|Q72SG5|CLPX_LEPIC ATP-dependent Clp protease ATP-binding subunit ClpX OS=Leptospira interrogans serogroup Icterohaemorrhagiae serovar copenhageni (strain Fiocruz L1-130) OX=267671 GN=clpX PE=3 SV=1	1	14	14	14	8	12	7	8	12	7	8	12	7	39	39	39	46.561	420	420	0	41.035	21.9	34.8	17.9	247710000	84571000	122400000	40739000	74941000	56705000	86635000	7.27603e+07	3	679	13	19	7	39				1016	1100;1516;2848;4293;5950;6802;6803;6930;9339;9526;9753;10362;10498;11569	True;True;True;True;True;True;True;True;True;True;True;True;True;True
Q72TV0	Q72TV0	4	4	4	tr|Q72TV0|Q72TV0_LEPIC Octaprenyl diphosphate synthase OS=Leptospira interrogans serogroup Icterohaemorrhagiae serovar copenhageni (strain Fiocruz L1-130) OX=267671 GN=ispB PE=3 SV=1	1	4	4	4	3	4	3	3	4	3	3	4	3	14.1	14.1	14.1	36.134	319	319	0	16.857	11.6	14.1	11.6	175860000	83614000	48074000	44175000	74696000		70742000	72719000	2	680	3	5	3	11				1213	3014;5578;7597;8731	True;True;True;True
Q72SZ1	Q72SZ1	7	7	7	tr|Q72SZ1|Q72SZ1_LEPIC Transcriptional regulator (TetR family) OS=Leptospira interrogans serogroup Icterohaemorrhagiae serovar copenhageni (strain Fiocruz L1-130) OX=267671 GN=LIC_11231 PE=4 SV=1	1	7	7	7	7	5	2	7	5	2	7	5	2	42.1	42.1	42.1	21.549	183	183	0	25.55	42.1	28.4	13.7	226370000	118540000	70514000	37316000	81641000	69678000	66465000	7.25947e+07	3	681	8	5	3	16				1100	274;1800;2260;7581;8142;8577;9028	True;True;True;True;True;True;True
Q72LV9	Q72LV9	8	8	8	tr|Q72LV9|Q72LV9_LEPIC Uncharacterized protein OS=Leptospira interrogans serogroup Icterohaemorrhagiae serovar copenhageni (strain Fiocruz L1-130) OX=267671 GN=LIC_13434 PE=4 SV=1	1	8	8	8	6	8	3	6	8	3	6	8	3	22.7	22.7	22.7	51.82	480	480	0	44.967	14.6	22.7	6.2	312900000	74679000	202600000	35628000	87928000	62857000	66991000	72592000	3	682	8	12	4	24				96	1155;2937;4427;8301;9403;9441;10183;10341	True;True;True;True;True;True;True;True
Q72QB2	Q72QB2	8	8	8	tr|Q72QB2|Q72QB2_LEPIC Bifunctional protein HldE OS=Leptospira interrogans serogroup Icterohaemorrhagiae serovar copenhageni (strain Fiocruz L1-130) OX=267671 GN=LIC_12200 PE=3 SV=1	1	8	8	8	7	5	5	7	5	5	7	5	5	23	23	23	55.87	509	509	0	31.22	21.2	14.1	14.1	279850000	82946000	162510000	34394000	73940000	58969000	84583000	7.24973e+07	3	683	10	8	5	23				631	66;134;4200;5500;5957;8230;8558;10971	True;True;True;True;True;True;True;True
Q72N18	Q72N18	5	5	5	tr|Q72N18|Q72N18_LEPIC Uncharacterized protein OS=Leptospira interrogans serogroup Icterohaemorrhagiae serovar copenhageni (strain Fiocruz L1-130) OX=267671 GN=LIC_13020 PE=4 SV=1	1	5	5	5	5	2	5	5	2	5	5	2	5	23.2	23.2	23.2	23.754	207	207	0	18.973	23.2	8.2	23.2	196290000	100120000	30509000	65665000	72968000	62895000	81506000	7.24563e+07	3	684	6	2	5	13				278	13;823;2647;3246;11024	True;True;True;True;True
Q72TF1	Q72TF1	4	4	4	tr|Q72TF1|Q72TF1_LEPIC Alcohol dehydrogenase OS=Leptospira interrogans serogroup Icterohaemorrhagiae serovar copenhageni (strain Fiocruz L1-130) OX=267671 GN=LIC_11070 PE=4 SV=1	1	4	4	4	2	2	4	2	2	4	2	2	4	18	18	18	42.893	388	388	0	12.758	8.5	8.5	18	217530000	49045000	95381000	73106000	63951000	65704000	86082000	7.19123e+07	3	685	3	5	5	13				1158	2197;6102;11217;12105	True;True;True;True
Q75FI0	Q75FI0	12	12	12	tr|Q75FI0|Q75FI0_LEPIC Methylmalonyl-COA mutase large subunit OS=Leptospira interrogans serogroup Icterohaemorrhagiae serovar copenhageni (strain Fiocruz L1-130) OX=267671 GN=mcmA PE=4 SV=1	1	12	12	12	5	11	2	5	11	2	5	11	2	20.5	20.5	20.5	80.839	732	732	0	45.418	8.3	18.9	3.1	452810000	43342000	387490000	21972000	50742000	100290000	63692000	7.15747e+07	3	686	6	13	2	21				1623	1;279;296;302;775;1492;2209;3870;4785;8304;8471;8998	True;True;True;True;True;True;True;True;True;True;True;True
Q72RC0	Q72RC0	6	6	6	tr|Q72RC0|Q72RC0_LEPIC Uncharacterized protein OS=Leptospira interrogans serogroup Icterohaemorrhagiae serovar copenhageni (strain Fiocruz L1-130) OX=267671 GN=LIC_11826 PE=4 SV=1	1	6	6	6	6	5	4	6	5	4	6	5	4	26.7	26.7	26.7	30.612	258	258	0	30.435	26.7	22.9	18.6	218140000	84067000	87210000	46866000	71425000	61683000	80627000	71245000	3	687	5	5	4	14				805	1759;2804;3118;5141;5483;9581	True;True;True;True;True;True
Q72U49	Q72U49	5	5	5	tr|Q72U49|Q72U49_LEPIC Uncharacterized protein OS=Leptospira interrogans serogroup Icterohaemorrhagiae serovar copenhageni (strain Fiocruz L1-130) OX=267671 GN=LIC_10815 PE=4 SV=1	1	5	5	5	3	1	5	3	1	5	3	1	5	28.7	28.7	28.7	29.003	258	258	0	33.724	19.8	3.5	28.7	128180000	72375000	7303600	48505000	72296000		70156000	71226000	2	688	3	1	5	9				1249	2598;5012;8862;9344;9956	True;True;True;True;True
Q72QM7	Q72QM7	4	4	4	tr|Q72QM7|Q72QM7_LEPIC Signal peptidase I OS=Leptospira interrogans serogroup Icterohaemorrhagiae serovar copenhageni (strain Fiocruz L1-130) OX=267671 GN=sipA PE=3 SV=1	1	4	4	4	4	4	2	4	4	2	4	4	2	31.7	31.7	31.7	21.04	186	186	0	18.545	31.7	31.7	13.4	201140000	89572000	66978000	44594000	68651000	57456000	86323000	70810000	3	689	5	5	3	13				680	1010;5473;8284;9371	True;True;True;True
Q72UX3	Q72UX3	9	9	9	tr|Q72UX3|Q72UX3_LEPIC Penicillin-binding protein 1 OS=Leptospira interrogans serogroup Icterohaemorrhagiae serovar copenhageni (strain Fiocruz L1-130) OX=267671 GN=pbp1 PE=4 SV=1	1	9	9	9	6	6	1	6	6	1	6	6	1	15	15	15	89.872	802	802	0	27.771	10.2	10.6	1.4	254460000	71324000	178240000	4897000	88419000	52718000		70568500	2	690	6	7	0	13				1368	348;1808;4298;4606;4883;6751;6986;7956;12118	True;True;True;True;True;True;True;True;True
Q72M11	Q72M11	4	4	4	tr|Q72M11|Q72M11_LEPIC Dipeptide ABC transport system permease protein OS=Leptospira interrogans serogroup Icterohaemorrhagiae serovar copenhageni (strain Fiocruz L1-130) OX=267671 GN=LIC_13382 PE=3 SV=1	1	4	4	4	3	3	1	3	3	1	3	3	1	14.3	14.3	14.3	37.525	336	336	0	14.695	11	11.3	3.3	176410000	96555000	75170000	4682600	66770000	73666000		70218000	2	691	3	3	1	7				133	2001;3477;6699;10407	True;True;True;True
Q72UG7	Q72UG7	11	11	11	tr|Q72UG7|Q72UG7_LEPIC Uncharacterized protein OS=Leptospira interrogans serogroup Icterohaemorrhagiae serovar copenhageni (strain Fiocruz L1-130) OX=267671 GN=LIC_10690 PE=4 SV=1	1	11	11	11	4	9	3	4	9	3	4	9	3	16.5	16.5	16.5	85.517	740	740	0	35.301	7.6	12.6	5.1	307050000	48502000	245470000	13071000	83312000	56789000		70050500	2	692	4	13	3	20				1301	224;336;337;1930;4782;4965;6291;6637;6946;12124;12134	True;True;True;True;True;True;True;True;True;True;True
Q72T73	Q72T73	4	4	4	sp|Q72T73|RUVA_LEPIC Holliday junction ATP-dependent DNA helicase RuvA OS=Leptospira interrogans serogroup Icterohaemorrhagiae serovar copenhageni (strain Fiocruz L1-130) OX=267671 GN=ruvA PE=3 SV=1	1	4	4	4	4	2	3	4	2	3	4	2	3	27.4	27.4	27.4	23.993	212	212	0	29.443	27.4	11.3	17.9	193440000	93421000	50043000	49970000	78899000	57292000	72839000	6.96767e+07	3	693	4	3	3	10				1133	2421;4639;5123;6553	True;True;True;True
Q75FH1	Q75FH1	3	3	3	tr|Q75FH1|Q75FH1_LEPIC Uncharacterized protein OS=Leptospira interrogans serogroup Icterohaemorrhagiae serovar copenhageni (strain Fiocruz L1-130) OX=267671 GN=LIC_20218 PE=4 SV=1	1	3	3	3	2	3	2	2	3	2	2	3	2	14.4	14.4	14.4	23.843	216	216	0	10.43	10.2	14.4	10.2	220670000	75480000	105760000	39428000	68089000	74386000	65166000	6.92137e+07	3	694	2	3	2	7				1616	254;10657;11964	True;True;True
Q72RW9	Q72RW9	8	8	8	tr|Q72RW9|Q72RW9_LEPIC Uncharacterized protein OS=Leptospira interrogans serogroup Icterohaemorrhagiae serovar copenhageni (strain Fiocruz L1-130) OX=267671 GN=LIC_11619 PE=4 SV=1	1	8	8	8	5	7	5	5	7	5	5	7	5	32.5	32.5	32.5	27.119	234	234	0	20.371	22.6	29.1	19.7	210310000	74931000	89193000	46189000	66123000	57173000	83139000	6.88117e+07	3	695	5	5	6	16				919	7370;9326;9388;9827;11069;11115;11116;12178	True;True;True;True;True;True;True;True
Q72U89	Q72U89	6	6	6	tr|Q72U89|Q72U89_LEPIC Uncharacterized protein OS=Leptospira interrogans serogroup Icterohaemorrhagiae serovar copenhageni (strain Fiocruz L1-130) OX=267671 GN=LIC_10772 PE=4 SV=1	1	6	6	6	6	5	2	6	5	2	6	5	2	29.2	29.2	29.2	32.008	274	274	0	39.998	29.2	24.5	12.8	215060000	115230000	65705000	34117000	91449000	44264000	69433000	68382000	3	696	4	5	2	11				1266	2614;3810;4407;7221;7974;11362	True;True;True;True;True;True
P61446	P61446	7	7	7	sp|P61446|HRCA_LEPIC Heat-inducible transcription repressor HrcA OS=Leptospira interrogans serogroup Icterohaemorrhagiae serovar copenhageni (strain Fiocruz L1-130) OX=267671 GN=hrcA PE=3 SV=1	1	7	7	7	3	3	6	3	3	6	3	3	6	25.4	25.4	25.4	38.876	342	342	0	35.7	14	14	20.8	181200000	47262000	60118000	73819000	49133000	71196000	84493000	68274000	3	697	3	3	6	12				40	558;729;1203;3354;4659;5970;10471	True;True;True;True;True;True;True
Q72VT9	Q72VT9	7	7	7	tr|Q72VT9|Q72VT9_LEPIC SCO1/SenC family protein OS=Leptospira interrogans serogroup Icterohaemorrhagiae serovar copenhageni (strain Fiocruz L1-130) OX=267671 GN=LIC_10207 PE=4 SV=1	1	7	7	7	5	4	5	5	4	5	5	4	5	27.6	27.6	27.6	31.881	279	279	0	27.646	19.4	16.5	18.3	200010000	79893000	71588000	48528000	69834000	59438000	74438000	6.79033e+07	3	698	5	4	6	15				1503	1181;2040;2118;2450;7310;8479;12251	True;True;True;True;True;True;True
Q72RB9	Q72RB9	6	6	6	tr|Q72RB9|Q72RB9_LEPIC Lipopolysaccharide biosynthesis glycosyltransferase OS=Leptospira interrogans serogroup Icterohaemorrhagiae serovar copenhageni (strain Fiocruz L1-130) OX=267671 GN=LIC_11827 PE=4 SV=1	1	6	6	6	4	4	4	4	4	4	4	4	4	22.8	22.8	22.8	33.727	290	290	0	31.131	16.2	11.7	15.2	192600000	67460000	67658000	57479000	51972000	67251000	82653000	67292000	3	699	4	4	4	12				804	1287;1987;2883;3626;7342;8414	True;True;True;True;True;True
Q72MQ7	Q72MQ7	7	7	6	tr|Q72MQ7|Q72MQ7_LEPIC Acyl-CoA dehydrogenase OS=Leptospira interrogans serogroup Icterohaemorrhagiae serovar copenhageni (strain Fiocruz L1-130) OX=267671 GN=acd PE=3 SV=1	1	7	7	6	5	6	3	5	6	3	4	5	2	12.1	12.1	10.8	66.148	595	595	0	19.012	9.1	9.2	4.7	310040000	66554000	218050000	25439000	78099000	64367000	58748000	6.70713e+07	3	700	8	8	3	19				236	332;2959;3769;6286;7457;9010;9984	True;True;True;True;True;True;True
Q72R68	Q72R68	5	5	5	tr|Q72R68|Q72R68_LEPIC Putative lipoprotein OS=Leptospira interrogans serogroup Icterohaemorrhagiae serovar copenhageni (strain Fiocruz L1-130) OX=267671 GN=LIC_11880 PE=3 SV=1	1	5	5	5	4	4	3	4	4	3	4	4	3	24.4	24.4	24.4	31.834	283	283	0	42.312	20.1	19.1	12	196680000	80945000	96552000	19179000	73494000	60472000		66983000	2	701	5	3	3	11				772	4685;6795;7689;9369;12492	True;True;True;True;True
Q72LR5	Q72LR5	8	8	8	tr|Q72LR5|Q72LR5_LEPIC ParB OS=Leptospira interrogans serogroup Icterohaemorrhagiae serovar copenhageni (strain Fiocruz L1-130) OX=267671 GN=parB PE=3 SV=1	1	8	8	8	7	5	2	7	5	2	7	5	2	33	33	33	32.511	291	291	0	19.965	28.5	21	8.9	200700000	49783000	98071000	52848000	73231000	51108000	76547000	66962000	3	702	7	5	2	14				76	311;1502;3734;5456;7007;8825;8962;10636	True;True;True;True;True;True;True;True
Q72VU1	Q72VU1	4	4	4	tr|Q72VU1|Q72VU1_LEPIC Cytochrome oxidase assembly protein OS=Leptospira interrogans serogroup Icterohaemorrhagiae serovar copenhageni (strain Fiocruz L1-130) OX=267671 GN=ctaA PE=4 SV=1	1	4	4	4	3	3	0	3	3	0	3	3	0	13.3	13.3	13.3	35.629	315	315	0	18.73	13	7.9	0	166420000	78628000	87792000	0	65728000	68004000		66866000	2	703	3	2	0	5				1505	742;11414;11844;11845	True;True;True;True
Q72UV3	Q72UV3	5	5	5	tr|Q72UV3|Q72UV3_LEPIC Uncharacterized protein OS=Leptospira interrogans serogroup Icterohaemorrhagiae serovar copenhageni (strain Fiocruz L1-130) OX=267671 GN=LIC_10554 PE=4 SV=1	1	5	5	5	5	1	3	5	1	3	5	1	3	34.8	34.8	34.8	18.986	164	164	0	21.017	34.8	7.3	23.2	130740000	75090000	11346000	44304000	60006000		73570000	66788000	2	704	8	1	5	14				1359	1806;2827;4248;8666;11770	True;True;True;True;True
Q75FH7	Q75FH7	3	3	3	tr|Q75FH7|Q75FH7_LEPIC Uncharacterized protein OS=Leptospira interrogans serogroup Icterohaemorrhagiae serovar copenhageni (strain Fiocruz L1-130) OX=267671 GN=LIC_20212 PE=4 SV=1	1	3	3	3	3	2	2	3	2	2	3	2	2	19.2	19.2	19.2	25.255	229	229	0	10.566	19.2	11.4	13.1	133450000	49660000	16884000	66903000	45869000		86773000	66321000	2	705	3	2	5	10				1621	634;9866;11859	True;True;True
Q72MC0	Q72MC0	2	2	2	tr|Q72MC0|Q72MC0_LEPIC Uncharacterized protein OS=Leptospira interrogans serogroup Icterohaemorrhagiae serovar copenhageni (strain Fiocruz L1-130) OX=267671 GN=LIC_13268 PE=4 SV=1	1	2	2	2	2	2	2	2	2	2	2	2	2	16.2	16.2	16.2	17.2	148	148	0	5.8101	16.2	16.2	16.2	138600000	70581000	9213000	58808000	66766000	45934000	85395000	6.60317e+07	3	706	2	2	2	6				176	95;1783	True;True
Q72RJ6	Q72RJ6	9	9	9	tr|Q72RJ6|Q72RJ6_LEPIC Uncharacterized protein OS=Leptospira interrogans serogroup Icterohaemorrhagiae serovar copenhageni (strain Fiocruz L1-130) OX=267671 GN=LIC_11749 PE=4 SV=1	1	9	9	9	7	5	1	7	5	1	7	5	1	17.5	17.5	17.5	68.122	593	593	0	37.91	13.2	11.6	1.7	233430000	47215000	179500000	6719300	70110000	61485000		65797500	2	707	9	7	1	17				848	404;2790;3031;3364;5781;8259;8657;11679;12438	True;True;True;True;True;True;True;True;True
Q72W14	Q72W14	6	6	6	tr|Q72W14|Q72W14_LEPIC Uncharacterized protein OS=Leptospira interrogans serogroup Icterohaemorrhagiae serovar copenhageni (strain Fiocruz L1-130) OX=267671 GN=LIC_10127 PE=4 SV=1	1	6	6	6	3	6	1	3	6	1	3	6	1	23.4	23.4	23.4	35.852	312	312	0	17.448	12.2	23.4	2.2	187970000	52264000	125110000	10599000	70517000	60956000		65736500	2	708	4	6	1	11				1534	3927;4651;7630;8604;10363;11749	True;True;True;True;True;True
Q72MG4	Q72MG4	4	4	4	sp|Q72MG4|IPYR_LEPIC Inorganic pyrophosphatase OS=Leptospira interrogans serogroup Icterohaemorrhagiae serovar copenhageni (strain Fiocruz L1-130) OX=267671 GN=ppa PE=3 SV=1	1	4	4	4	2	4	1	2	4	1	2	4	1	21.9	21.9	21.9	20.444	178	178	0	101.09	14	21.9	7.9	203190000	63222000	102360000	37604000	66444000	64238000		65341000	2	709	2	4	1	7				196	436;5673;6003;10853	True;True;True;True
Q75FS2	Q75FS2	3	3	3	tr|Q75FS2|Q75FS2_LEPIC Uncharacterized protein OS=Leptospira interrogans serogroup Icterohaemorrhagiae serovar copenhageni (strain Fiocruz L1-130) OX=267671 GN=LIC_20109 PE=4 SV=1	1	3	3	3	3	3	1	3	3	1	3	3	1	11.4	11.4	11.4	37.941	332	332	0	11.885	11.4	11.4	2.1	239910000	86810000	118430000	34670000	67582000	62990000		65286000	2	710	5	3	1	9				1670	1211;2026;4990	True;True;True
Q72WB4	Q72WB4	4	4	4	tr|Q72WB4|Q72WB4_LEPIC Flagellar motor switch protein FliG OS=Leptospira interrogans serogroup Icterohaemorrhagiae serovar copenhageni (strain Fiocruz L1-130) OX=267671 GN=fliG PE=3 SV=1	1	4	4	4	2	2	3	2	2	3	2	2	3	26.4	26.4	26.4	38.267	337	337	0	18.959	9.5	12.8	17.8	129420000	53972000	23082000	52367000	57983000		72342000	65162500	2	711	3	2	4	9				1581	61;6078;7424;10146	True;True;True;True
Q72MZ8	Q72MZ8	3	3	3	tr|Q72MZ8|Q72MZ8_LEPIC Uncharacterized protein OS=Leptospira interrogans serogroup Icterohaemorrhagiae serovar copenhageni (strain Fiocruz L1-130) OX=267671 GN=LIC_13041 PE=4 SV=1	1	3	3	3	3	2	2	3	2	2	3	2	2	23.8	23.8	23.8	15.664	147	147	0	11.845	23.8	16.3	16.3	142870000	71534000	17540000	53791000	58368000	29734000	106540000	6.48807e+07	3	712	4	3	3	10				271	718;7439;10147	True;True;True
Q72MF5	Q72MF5	5	5	5	tr|Q72MF5|Q72MF5_LEPIC Short-chain dehydrogenase OS=Leptospira interrogans serogroup Icterohaemorrhagiae serovar copenhageni (strain Fiocruz L1-130) OX=267671 GN=LIC_13232 PE=3 SV=1	1	5	5	5	5	4	2	5	4	2	5	4	2	24.1	24.1	24.1	29.811	266	266	0	13.234	24.1	21.1	8.6	230030000	131110000	73353000	25573000	63764000	53030000	77797000	6.48637e+07	3	713	6	4	2	12				192	561;4868;8889;10961;11873	True;True;True;True;True
Q72W62	Q72W62	2	2	2	tr|Q72W62|Q72W62_LEPIC Uncharacterized protein OS=Leptospira interrogans serogroup Icterohaemorrhagiae serovar copenhageni (strain Fiocruz L1-130) OX=267671 GN=LIC_10075 PE=4 SV=1	1	2	2	2	2	1	2	2	1	2	2	1	2	16.5	16.5	16.5	27.027	236	236	0	23.237	16.5	11.4	16.5	155430000	71028000	43245000	41154000	62235000		67164000	64699500	2	714	2	1	1	4				1551	8130;12211	True;True
Q75FI5	Q75FI5	5	5	5	tr|Q75FI5|Q75FI5_LEPIC Cysteine desulfurase OS=Leptospira interrogans serogroup Icterohaemorrhagiae serovar copenhageni (strain Fiocruz L1-130) OX=267671 GN=csdB PE=4 SV=1	1	5	5	5	3	5	4	3	5	4	3	5	4	20.1	20.1	20.1	43.455	383	383	0	32.72	10.7	20.1	16.2	247110000	53701000	160260000	33158000	55154000	61389000	77216000	6.45863e+07	3	715	3	7	4	14				1628	3582;3969;4045;5754;12170	True;True;True;True;True
Q72RJ8	Q72RJ8	12	12	12	tr|Q72RJ8|Q72RJ8_LEPIC Long-chain-fatty-acid CoA ligase OS=Leptospira interrogans serogroup Icterohaemorrhagiae serovar copenhageni (strain Fiocruz L1-130) OX=267671 GN=ydiD PE=4 SV=1	1	12	12	12	6	9	1	6	9	1	6	9	1	21.9	21.9	21.9	72.542	645	645	0	57.057	12.6	16.3	1.1	220890000	43332000	177550000	0	70799000	56581000		63690000	2	716	8	13	1	22				850	1193;1429;1463;1533;2876;7531;7585;8176;10376;10378;11366;12190	True;True;True;True;True;True;True;True;True;True;True;True
Q72TW4	Q72TW4	11	11	11	tr|Q72TW4|Q72TW4_LEPIC Adenylate/guanylate cyclase OS=Leptospira interrogans serogroup Icterohaemorrhagiae serovar copenhageni (strain Fiocruz L1-130) OX=267671 GN=LIC_10900 PE=4 SV=1	1	11	11	11	6	9	1	6	9	1	6	9	1	32.3	32.3	32.3	52.77	467	467	0	25.036	16.9	24.2	1.7	203980000	60411000	132410000	11152000	70759000	56492000		63625500	2	717	8	9	2	19				1217	660;1088;1647;3692;4753;6779;7364;7423;8191;8770;10708	True;True;True;True;True;True;True;True;True;True;True
Q75G33	Q75G33	3	3	3	tr|Q75G33|Q75G33_LEPIC Uncharacterized protein OS=Leptospira interrogans serogroup Icterohaemorrhagiae serovar copenhageni (strain Fiocruz L1-130) OX=267671 GN=LIC_20032 PE=4 SV=1	1	3	3	3	2	1	3	2	1	3	2	1	3	27.1	27.1	27.1	16.271	140	140	0	25.236	20	7.1	27.1	105350000	40595000	2904500	61851000	48042000		78924000	63483000	2	718	2	1	3	6				1735	1793;1812;11863	True;True;True
Q72QT4	Q72QT4	11	11	11	sp|Q72QT4|SYN_LEPIC Asparagine--tRNA ligase OS=Leptospira interrogans serogroup Icterohaemorrhagiae serovar copenhageni (strain Fiocruz L1-130) OX=267671 GN=asnS PE=3 SV=1	1	11	11	11	8	9	4	8	9	4	8	9	4	29	29	29	49.747	435	435	0	59.158	19.5	24.1	9.7	298080000	61446000	215820000	20820000	54870000	78754000	56707000	6.34437e+07	3	719	10	14	4	28				700	467;1341;1716;1906;1989;2346;3385;6722;7210;11640;12147	True;True;True;True;True;True;True;True;True;True;True
Q72UM6	Q72UM6	6	6	6	tr|Q72UM6|Q72UM6_LEPIC ABC transporter ATP-binding protein OS=Leptospira interrogans serogroup Icterohaemorrhagiae serovar copenhageni (strain Fiocruz L1-130) OX=267671 GN=lin PE=4 SV=1	1	6	6	6	4	6	3	4	6	3	4	6	3	32.5	32.5	32.5	28.39	255	255	0	64.073	21.6	32.5	17.6	200510000	57977000	103900000	38630000	61955000	64150000	63365000	6.31567e+07	3	720	5	5	3	13				1323	273;2405;7346;7724;12363;12456	True;True;True;True;True;True
Q72VS5	Q72VS5	9	9	9	sp|Q72VS5|GATB_LEPIC Aspartyl/glutamyl-tRNA(Asn/Gln) amidotransferase subunit B OS=Leptospira interrogans serogroup Icterohaemorrhagiae serovar copenhageni (strain Fiocruz L1-130) OX=267671 GN=gatB PE=3 SV=1	1	9	9	9	5	8	4	5	8	4	5	8	4	22	22	22	54.317	486	486	0	42.439	13.8	19.8	9.7	229240000	72759000	136290000	20188000	55682000	55840000	76519000	6.26803e+07	3	721	5	13	4	22				1492	26;488;988;2504;5617;6760;8564;9863;12029	True;True;True;True;True;True;True;True;True
Q72SK8	Q72SK8	7	7	7	tr|Q72SK8|Q72SK8_LEPIC Flagellar protein OS=Leptospira interrogans serogroup Icterohaemorrhagiae serovar copenhageni (strain Fiocruz L1-130) OX=267671 GN=fliO PE=3 SV=1	1	7	7	7	6	4	3	6	4	3	6	4	3	38.1	38.1	38.1	30.038	273	273	0	53.037	31.9	24.9	21.6	226770000	132860000	73680000	20227000	95268000	56704000	35463000	6.24783e+07	3	722	9	5	2	16				1036	2132;2186;2452;3414;5478;7042;10734	True;True;True;True;True;True;True
Q72NM5	Q72NM5	4	4	4	tr|Q72NM5|Q72NM5_LEPIC Response regulator OS=Leptospira interrogans serogroup Icterohaemorrhagiae serovar copenhageni (strain Fiocruz L1-130) OX=267671 GN=LIC_12807 PE=4 SV=1	1	4	4	4	4	3	3	4	3	3	4	3	3	23.2	23.2	23.2	26.278	233	233	0	22.36	23.2	18	18	185930000	73460000	69190000	43277000	61014000	49604000	74787000	6.18017e+07	3	723	5	3	3	11				361	1459;5316;8374;11332	True;True;True;True
Q72R44	Q72R44	3	3	3	tr|Q72R44|Q72R44_LEPIC Phosphatidylglycerophosphate synthase related protein OS=Leptospira interrogans serogroup Icterohaemorrhagiae serovar copenhageni (strain Fiocruz L1-130) OX=267671 GN=LIC_11906 PE=3 SV=1	1	3	3	3	3	2	3	3	2	3	3	2	3	14.7	14.7	14.7	26.102	224	224	0	31.745	14.7	9.4	14.7	181490000	91642000	45340000	44505000	70231000	60911000	54178000	6.17733e+07	3	724	5	3	4	12				761	4645;6153;11123	True;True;True
Q72N80	Q72N80	5	5	5	tr|Q72N80|Q72N80_LEPIC Uncharacterized protein OS=Leptospira interrogans serogroup Icterohaemorrhagiae serovar copenhageni (strain Fiocruz L1-130) OX=267671 GN=LIC_12957 PE=4 SV=1	1	5	5	5	2	4	2	2	4	2	2	4	2	15.5	15.5	15.5	44.206	386	386	0	30.318	6.2	13	7.3	210930000	55297000	127810000	27823000		61895000	60460000	61177500	2	725	3	7	2	12				297	1543;5185;5699;6256;10687	True;True;True;True;True
Q72U92	Q72U92	13	13	13	tr|Q72U92|Q72U92_LEPIC Processing metalloprotease OS=Leptospira interrogans serogroup Icterohaemorrhagiae serovar copenhageni (strain Fiocruz L1-130) OX=267671 GN=LIC_10769 PE=4 SV=1	1	13	13	13	6	12	4	6	12	4	6	12	4	22.6	22.6	22.6	64.108	557	557	0	58.998	12.6	19.9	9.7	277720000	49576000	207040000	21101000	61495000	69076000	52712000	6.10943e+07	3	726	9	14	4	27				1268	1173;1776;2592;2882;3107;3964;4435;5348;5678;7103;9958;10078;10385	True;True;True;True;True;True;True;True;True;True;True;True;True
P62347	P62347	4	4	4	sp|P62347|HIS2_LEPIC Phosphoribosyl-ATP pyrophosphatase OS=Leptospira interrogans serogroup Icterohaemorrhagiae serovar copenhageni (strain Fiocruz L1-130) OX=267671 GN=hisE PE=3 SV=1	1	4	4	4	4	3	4	4	3	4	4	3	4	37	37	37	10.547	92	92	0	15.419	37	37	37	127960000	58778000	8860600	60323000	50674000	63670000	68284000	60876000	3	727	4	3	5	12				58	6219;7621;10058;11163	True;True;True;True
Q72QP2	Q72QP2	8	8	8	tr|Q72QP2|Q72QP2_LEPIC Uncharacterized protein OS=Leptospira interrogans serogroup Icterohaemorrhagiae serovar copenhageni (strain Fiocruz L1-130) OX=267671 GN=LIC_12071 PE=4 SV=1	1	8	8	8	4	7	5	4	7	5	4	7	5	27.4	27.4	27.4	43.93	387	387	0	95.239	15.2	27.4	17.3	196940000	66433000	98427000	32082000	62703000	46427000	73288000	60806000	3	728	4	7	5	16				688	1452;1947;2798;6145;9085;10899;11650;11963	True;True;True;True;True;True;True;True
Q72PK5	Q72PK5	8	8	8	sp|Q72PK5|CARA_LEPIC Carbamoyl-phosphate synthase small chain OS=Leptospira interrogans serogroup Icterohaemorrhagiae serovar copenhageni (strain Fiocruz L1-130) OX=267671 GN=carA PE=3 SV=1	1	8	8	8	2	8	2	2	8	2	2	8	2	25.1	25.1	25.1	40.261	363	363	0	41.667	5.2	25.1	5	318310000	28782000	278010000	11523000	33814000	117390000	30046000	6.04167e+07	3	729	2	14	2	18				512	2649;5277;5347;6377;6906;9477;10536;12182	True;True;True;True;True;True;True;True
Q72SA5	Q72SA5	9	9	9	sp|Q72SA5|XERD_LEPIC Tyrosine recombinase XerD OS=Leptospira interrogans serogroup Icterohaemorrhagiae serovar copenhageni (strain Fiocruz L1-130) OX=267671 GN=xerD PE=3 SV=1	1	9	9	9	5	7	4	5	7	4	5	7	4	34.9	34.9	34.9	35.073	298	298	0	30.953	21.8	29.5	13.1	199980000	70102000	102310000	27565000	63941000	57230000	60044000	60405000	3	730	5	6	4	15				985	1670;3768;4547;5447;7493;9542;9617;10002;11598	True;True;True;True;True;True;True;True;True
Q72VF3	Q72VF3	2	2	2	tr|Q72VF3|Q72VF3_LEPIC Anti-sigma factor antagonist OS=Leptospira interrogans serogroup Icterohaemorrhagiae serovar copenhageni (strain Fiocruz L1-130) OX=267671 GN=LIC_10344 PE=4 SV=1	1	2	2	2	2	2	2	2	2	2	2	2	2	23.9	23.9	23.9	9.649	88	88	0	3.7469	23.9	23.9	23.9	128820000	87528000	14039000	27253000	81448000		39143000	60295500	2	731	4	2	3	9				1442	4251;6414	True;True
Q72SB5	Q72SB5	6	6	6	tr|Q72SB5|Q72SB5_LEPIC Uncharacterized protein OS=Leptospira interrogans serogroup Icterohaemorrhagiae serovar copenhageni (strain Fiocruz L1-130) OX=267671 GN=LIC_11469 PE=4 SV=1	1	6	6	6	4	3	4	4	3	4	4	3	4	38.6	38.6	38.6	22.377	197	197	0	27.592	24.4	15.7	25.9	175950000	79031000	44033000	52890000	73824000	55360000	51496000	6.02267e+07	3	732	6	3	3	12				990	1283;2036;4485;4740;5485;8800	True;True;True;True;True;True
Q72U91	Q72U91	5	5	5	tr|Q72U91|Q72U91_LEPIC Uncharacterized protein OS=Leptospira interrogans serogroup Icterohaemorrhagiae serovar copenhageni (strain Fiocruz L1-130) OX=267671 GN=LIC_10770 PE=4 SV=1	1	5	5	5	3	4	2	3	4	2	3	4	2	25.8	25.8	25.8	32.231	275	275	0	30.697	14.2	21.1	10.2	164740000	67906000	82118000	14712000	69984000	50101000		60042500	2	733	4	3	3	10				1267	1794;4552;4646;9009;11587	True;True;True;True;True
Q72RG9	Q72RG9	6	6	6	tr|Q72RG9|Q72RG9_LEPIC Uncharacterized protein OS=Leptospira interrogans serogroup Icterohaemorrhagiae serovar copenhageni (strain Fiocruz L1-130) OX=267671 GN=LIC_11776 PE=4 SV=1	1	6	6	6	5	2	3	5	2	3	5	2	3	29.8	29.8	29.8	28.628	248	248	0	39.159	25.4	11.3	16.5	112970000	71631000	6800100	34540000	60818000		58446000	59632000	2	734	5	1	3	9				835	905;1398;2187;3601;4460;9221	True;True;True;True;True;True
Q72RB2	Q72RB2	5	5	5	tr|Q72RB2|Q72RB2_LEPIC Flagellar motor switch protein FliM OS=Leptospira interrogans serogroup Icterohaemorrhagiae serovar copenhageni (strain Fiocruz L1-130) OX=267671 GN=fliM PE=3 SV=1	1	5	5	5	2	2	4	2	2	4	2	2	4	18.8	18.8	18.8	38.109	341	341	0	25.487	7	6.5	15	114000000	12124000	51142000	50734000		51360000	67754000	59557000	2	735	1	2	4	7				800	2432;6370;7253;9544;11048	True;True;True;True;True
Q72TU8	Q72TU8	3	3	3	tr|Q72TU8|Q72TU8_LEPIC Uncharacterized protein OS=Leptospira interrogans serogroup Icterohaemorrhagiae serovar copenhageni (strain Fiocruz L1-130) OX=267671 GN=LIC_10918 PE=4 SV=1	1	3	3	3	2	3	2	2	3	2	2	3	2	30.5	30.5	30.5	19.142	167	167	0	12.148	15.6	30.5	15.6	130070000	30335000	61414000	38319000	44812000	56128000	77674000	59538000	3	736	2	5	3	10				1212	10101;10350;10777	True;True;True
Q72VR4	Q72VR4	8	8	8	tr|Q72VR4|Q72VR4_LEPIC Lipoprotein releasing system transmembrane protein OS=Leptospira interrogans serogroup Icterohaemorrhagiae serovar copenhageni (strain Fiocruz L1-130) OX=267671 GN=lolE PE=4 SV=1	1	8	8	8	6	7	2	6	7	2	6	7	2	19.9	19.9	19.9	50.974	458	458	0	22.793	15.9	18.1	4.1	295370000	53749000	225660000	15954000	59837000	72657000	46011000	5.95017e+07	3	737	7	9	2	18				1485	540;1427;2729;3923;10324;10927;11908;12319	True;True;True;True;True;True;True;True
Q72N16	Q72N16	7	7	7	tr|Q72N16|Q72N16_LEPIC Uncharacterized protein OS=Leptospira interrogans serogroup Icterohaemorrhagiae serovar copenhageni (strain Fiocruz L1-130) OX=267671 GN=LIC_13022 PE=4 SV=1	1	7	7	7	4	6	2	4	6	2	4	6	2	20.7	20.7	20.7	45.321	391	391	0	31.868	11	18.9	4.1	335190000	59352000	262840000	12997000	44686000	83122000	50631000	5.94797e+07	3	738	6	8	2	16				276	1748;2871;2999;3991;7028;7936;10534	True;True;True;True;True;True;True
Q72W07	Q72W07	10	10	10	tr|Q72W07|Q72W07_LEPIC Uncharacterized protein OS=Leptospira interrogans serogroup Icterohaemorrhagiae serovar copenhageni (strain Fiocruz L1-130) OX=267671 GN=LIC_10134 PE=4 SV=1	1	10	10	10	6	7	6	6	7	6	6	7	6	31.9	31.9	31.9	45.69	408	408	0	26.861	16.7	21.1	19.9	201900000	65554000	91233000	45112000	61552000	39518000	76270000	5.91133e+07	3	739	9	11	5	25				1531	275;2960;3428;5438;5672;6603;7759;7897;10277;10773	True;True;True;True;True;True;True;True;True;True
Q72RM7	Q72RM7	15	15	15	tr|Q72RM7|Q72RM7_LEPIC Protease IV OS=Leptospira interrogans serogroup Icterohaemorrhagiae serovar copenhageni (strain Fiocruz L1-130) OX=267671 GN=LIC_11718 PE=4 SV=1	1	15	15	15	5	14	3	5	14	3	5	14	3	29.5	29.5	29.5	66.475	579	579	0	39.337	9.2	27.8	4.8	305180000	61487000	228990000	14699000	68758000	65197000	43252000	59069000	3	740	7	13	3	23				864	185;1257;2189;2264;2429;3172;5902;5984;9357;9639;10194;11138;12278;12366;12420	True;True;True;True;True;True;True;True;True;True;True;True;True;True;True
Q72UY5	Q72UY5	7	7	7	tr|Q72UY5|Q72UY5_LEPIC ABC transporter, atp-binding protein OS=Leptospira interrogans serogroup Icterohaemorrhagiae serovar copenhageni (strain Fiocruz L1-130) OX=267671 GN=LIC_10518 PE=4 SV=1	1	7	7	7	3	6	3	3	6	3	3	6	3	29.3	29.3	29.3	29.22	263	263	0	24.752	14.8	26.6	12.9	186710000	62244000	89782000	34679000	50630000	54607000	71354000	5.88637e+07	3	741	4	7	5	16				1374	707;4677;4998;4999;9678;10047;10736	True;True;True;True;True;True;True
Q72RL7	Q72RL7	5	5	5	tr|Q72RL7|Q72RL7_LEPIC N-acetylmuramoyl-L-alanine amidase OS=Leptospira interrogans serogroup Icterohaemorrhagiae serovar copenhageni (strain Fiocruz L1-130) OX=267671 GN=LIC_11728 PE=4 SV=1	1	5	5	5	3	5	2	3	5	2	3	5	2	32.8	32.8	32.8	21.118	186	186	0	16.176	17.7	32.8	11.8	202240000	53588000	121870000	26780000	55060000	65517000	55635000	5.87373e+07	3	742	3	7	3	13				861	1540;3675;5031;8686;11986	True;True;True;True;True
Q72QX9	Q72QX9	8	8	8	tr|Q72QX9|Q72QX9_LEPIC Uncharacterized protein OS=Leptospira interrogans serogroup Icterohaemorrhagiae serovar copenhageni (strain Fiocruz L1-130) OX=267671 GN=LIC_11979 PE=4 SV=1	1	8	8	8	7	6	4	7	6	4	7	6	4	30.1	30.1	30.1	31.319	269	269	0	54.68	26	24.5	17.1	206480000	114870000	83260000	8352400	62148000	51859000	62043000	5.86833e+07	3	743	6	5	5	16				723	1208;2064;5115;5288;9283;10349;11790;11791	True;True;True;True;True;True;True;True
Q72RN6	Q72RN6	13	13	13	tr|Q72RN6|Q72RN6_LEPIC Histidine kinase response regulator hybrid protein OS=Leptospira interrogans serogroup Icterohaemorrhagiae serovar copenhageni (strain Fiocruz L1-130) OX=267671 GN=LIC_11709 PE=4 SV=1	1	13	13	13	5	11	3	5	11	3	5	11	3	17.5	17.5	17.5	95	832	832	0	58.399	6.9	14.9	4.2	258980000	50604000	185710000	22660000	62403000	59661000	53647000	5.85703e+07	3	744	7	10	4	21				870	2020;2216;3146;4841;6579;6708;7837;8992;9361;9816;10643;11056;12393	True;True;True;True;True;True;True;True;True;True;True;True;True
Q72S34	Q72S34	4	4	4	sp|Q72S34|FMT_LEPIC Methionyl-tRNA formyltransferase OS=Leptospira interrogans serogroup Icterohaemorrhagiae serovar copenhageni (strain Fiocruz L1-130) OX=267671 GN=fmt PE=3 SV=1	1	4	4	4	2	4	1	2	4	1	2	4	1	15.2	15.2	15.2	35.398	315	315	0	39.594	6.7	15.2	4.4	217640000	40689000	127220000	49738000	48406000	68054000		58230000	2	745	3	4	2	9				953	477;3331;4972;5554	True;True;True;True
Q72VQ5	Q72VQ5	3	3	3	tr|Q72VQ5|Q72VQ5_LEPIC Uncharacterized protein OS=Leptospira interrogans serogroup Icterohaemorrhagiae serovar copenhageni (strain Fiocruz L1-130) OX=267671 GN=LIC_10241 PE=4 SV=1	1	3	3	3	2	3	2	2	3	2	2	3	2	21.6	21.6	21.6	26.471	231	231	0	36.141	14.7	21.6	14.7	165800000	51663000	96570000	17568000	53625000	62583000		58104000	2	746	2	3	2	7				1479	1067;7033;8066	True;True;True
Q72PI7	Q72PI7	6	6	6	tr|Q72PI7|Q72PI7_LEPIC DNA binding protein OS=Leptospira interrogans serogroup Icterohaemorrhagiae serovar copenhageni (strain Fiocruz L1-130) OX=267671 GN=LIC_12484 PE=4 SV=1	1	6	6	6	5	1	6	5	1	6	5	1	6	43.1	43.1	43.1	17.847	160	160	0	14.451	36.2	5.6	43.1	113530000	56064000	5933200	51536000	53362000		62844000	58103000	2	747	6	1	8	15				503	41;471;3047;3846;4780;4781	True;True;True;True;True;True
Q72RN4	Q72RN4	4	4	4	tr|Q72RN4|Q72RN4_LEPIC Putative lipoprotein OS=Leptospira interrogans serogroup Icterohaemorrhagiae serovar copenhageni (strain Fiocruz L1-130) OX=267671 GN=LIC_11711 PE=4 SV=1	1	4	4	4	4	4	4	4	4	4	4	4	4	18.5	18.5	18.5	24.503	216	216	0	11.192	18.5	18.5	18.5	179320000	67111000	74092000	38117000	66722000	53491000	53790000	58001000	3	748	5	4	5	14				869	1350;3113;3501;11231	True;True;True;True
Q72QQ3	Q72QQ3	14	14	14	tr|Q72QQ3|Q72QQ3_LEPIC Histidine kinase OS=Leptospira interrogans serogroup Icterohaemorrhagiae serovar copenhageni (strain Fiocruz L1-130) OX=267671 GN=LIC_12060 PE=4 SV=1	1	14	14	14	7	12	1	7	12	1	7	12	1	16.5	16.5	16.5	110.88	974	974	0	36.192	8.7	14	1.2	178210000	49392000	128820000	0	73172000	42822000		57997000	2	749	5	12	1	18				690	2107;2680;3893;4519;4612;5013;5358;5366;6227;6957;8067;8233;8788;9319	True;True;True;True;True;True;True;True;True;True;True;True;True;True
Q72N82	Q72N82	3	3	3	tr|Q72N82|Q72N82_LEPIC Nitrogen regulatory IIA protein OS=Leptospira interrogans serogroup Icterohaemorrhagiae serovar copenhageni (strain Fiocruz L1-130) OX=267671 GN=ptsN PE=4 SV=1	1	3	3	3	1	2	3	1	2	3	1	2	3	20	20	20	17.405	155	155	0	27.365	14.2	20	20	98209000	41267000	10241000	46701000		56966000	58707000	57836500	2	750	1	2	3	6				298	333;1694;9457	True;True;True
Q72LT8	Q72LT8	4	4	4	tr|Q72LT8|Q72LT8_LEPIC Putative lipoprotein OS=Leptospira interrogans serogroup Icterohaemorrhagiae serovar copenhageni (strain Fiocruz L1-130) OX=267671 GN=LIC_13461 PE=4 SV=1	1	4	4	4	4	3	2	4	3	2	4	3	2	25.6	25.6	25.6	22.628	195	195	0	16.978	25.6	19.5	10.8	179090000	79944000	57038000	42109000	58670000	43145000	71232000	5.76823e+07	3	751	5	4	3	12				86	1357;2478;4042;6552	True;True;True;True
Q72N17	Q72N17	12	12	12	tr|Q72N17|Q72N17_LEPIC Uncharacterized protein OS=Leptospira interrogans serogroup Icterohaemorrhagiae serovar copenhageni (strain Fiocruz L1-130) OX=267671 GN=LIC_13021 PE=4 SV=1	1	12	12	12	4	11	4	4	11	4	4	11	4	16.9	16.9	16.9	97.42	857	857	0	52.305	6.9	14.5	5.3	288940000	45718000	224860000	18359000	53755000	64360000	54311000	5.74753e+07	3	752	5	13	5	23				277	1796;2041;2547;4586;4981;5681;6346;10570;11604;11605;12271;12288	True;True;True;True;True;True;True;True;True;True;True;True
Q72T46	Q72T46	11	11	11	sp|Q72T46|MTNA_LEPIC Methylthioribose-1-phosphate isomerase OS=Leptospira interrogans serogroup Icterohaemorrhagiae serovar copenhageni (strain Fiocruz L1-130) OX=267671 GN=mtnA PE=3 SV=1	1	11	11	11	8	7	6	8	7	6	8	7	6	34.3	34.3	34.3	39.886	364	364	0	25.184	22.5	20.1	19.2	180140000	72147000	76154000	31840000	59268000	50908000	60688000	5.69547e+07	3	753	6	6	6	18				1125	535;932;2152;4744;6319;7271;7272;7359;10462;11455;12013	True;True;True;True;True;True;True;True;True;True;True
Q72RV4	Q72RV4	8	8	8	tr|Q72RV4|Q72RV4_LEPIC CsgA OS=Leptospira interrogans serogroup Icterohaemorrhagiae serovar copenhageni (strain Fiocruz L1-130) OX=267671 GN=csgA PE=3 SV=1	1	8	8	8	6	7	4	6	7	4	6	7	4	38.7	38.7	38.7	24.216	222	222	0	21.727	27.5	38.3	20.7	177330000	69743000	72309000	35273000	66090000	45607000	59164000	5.69537e+07	3	754	5	5	3	13				906	35;3603;3660;4534;4577;7663;8085;9076	True;True;True;True;True;True;True;True
Q72VE1	Q72VE1	5	5	5	tr|Q72VE1|Q72VE1_LEPIC Tryptophanyl-tRNA synthetase OS=Leptospira interrogans serogroup Icterohaemorrhagiae serovar copenhageni (strain Fiocruz L1-130) OX=267671 GN=trpS PE=3 SV=1	1	5	5	5	4	3	4	4	3	4	4	3	4	17.1	17.1	17.1	36.386	322	322	0	14.17	14.9	10.9	13	159800000	71330000	38929000	49544000	58824000	37913000	73944000	5.68937e+07	3	755	5	3	6	14				1435	2536;3044;5152;6700;9755	True;True;True;True;True
Q72SL6	Q72SL6	6	6	6	tr|Q72SL6|Q72SL6_LEPIC Glutathione-S-transferase OS=Leptospira interrogans serogroup Icterohaemorrhagiae serovar copenhageni (strain Fiocruz L1-130) OX=267671 GN=LIC_11363 PE=4 SV=1	1	6	6	6	3	3	4	3	3	4	3	3	4	33	33	33	24.637	218	218	0	12.097	17	17.4	22.5	158460000	69716000	38327000	50415000	68258000	45999000	55240000	56499000	3	756	4	3	5	12				1042	2039;4334;5772;6697;6789;11688	True;True;True;True;True;True
Q72RR4	Q72RR4	6	6	6	tr|Q72RR4|Q72RR4_LEPIC Uncharacterized protein OS=Leptospira interrogans serogroup Icterohaemorrhagiae serovar copenhageni (strain Fiocruz L1-130) OX=267671 GN=LIC_11678 PE=4 SV=1	1	6	6	6	6	6	4	6	6	4	6	6	4	26.2	26.2	26.2	32.158	275	275	0	42.312	26.2	26.2	17.1	200220000	68984000	117900000	13333000	56364000	57358000	54909000	5.62103e+07	3	757	6	7	4	17				883	1491;3001;3128;6616;6678;11055	True;True;True;True;True;True
Q72MG8	Q72MG8	17	17	17	sp|Q72MG8|SYFB_LEPIC Phenylalanine--tRNA ligase beta subunit OS=Leptospira interrogans serogroup Icterohaemorrhagiae serovar copenhageni (strain Fiocruz L1-130) OX=267671 GN=pheT PE=3 SV=2	1	17	17	17	6	14	0	6	14	0	6	14	0	26.5	26.5	26.5	92.048	808	808	0	91.692	8.5	22	0	288430000	31876000	256560000	0	42901000	69341000		56121000	2	758	6	14	0	20				200	2101;2309;2535;3722;4069;4221;4559;4663;4906;5390;5636;6691;9572;10209;10639;11397;11398	True;True;True;True;True;True;True;True;True;True;True;True;True;True;True;True;True
Q72S15	Q72S15	6	6	6	tr|Q72S15|Q72S15_LEPIC General secretory pathway protein F OS=Leptospira interrogans serogroup Icterohaemorrhagiae serovar copenhageni (strain Fiocruz L1-130) OX=267671 GN=gspF PE=3 SV=1	1	6	6	6	6	6	6	6	6	6	6	6	6	15	15	15	45.362	408	408	0	18.022	15	15	15	176200000	79607000	62417000	34181000	64459000	44064000	58697000	55740000	3	759	5	4	5	14				944	2129;5310;8549;8823;10256;11580	True;True;True;True;True;True
Q72W63	Q72W63	5	5	5	sp|Q72W63|DAPF_LEPIC Diaminopimelate epimerase OS=Leptospira interrogans serogroup Icterohaemorrhagiae serovar copenhageni (strain Fiocruz L1-130) OX=267671 GN=dapF PE=3 SV=1	1	5	5	5	3	4	2	3	4	2	3	4	2	21	21	21	30.867	281	281	0	62.091	13.5	16.4	10	148230000	51720000	55876000	40632000	47345000		64084000	55714500	2	760	3	4	2	9				1552	4543;7401;7926;7973;9180	True;True;True;True;True
Q72M08	Q72M08	5	5	5	tr|Q72M08|Q72M08_LEPIC ABC transporter, ATP-binding protein OS=Leptospira interrogans serogroup Icterohaemorrhagiae serovar copenhageni (strain Fiocruz L1-130) OX=267671 GN=LIC_13385 PE=3 SV=1	1	5	5	5	3	3	4	3	3	4	3	3	4	19.6	19.6	19.6	35.563	317	317	0	13.3	11.4	11.4	16.4	166290000	47867000	70817000	47608000	54693000	58319000	54050000	5.56873e+07	3	761	3	3	4	10				130	3094;5635;7814;7927;11544	True;True;True;True;True
Q72PQ9	Q72PQ9	9	9	9	tr|Q72PQ9|Q72PQ9_LEPIC Uncharacterized protein OS=Leptospira interrogans serogroup Icterohaemorrhagiae serovar copenhageni (strain Fiocruz L1-130) OX=267671 GN=LIC_12408 PE=4 SV=1	1	9	9	9	5	7	1	5	7	1	5	7	1	21.4	21.4	21.4	59.734	505	505	0	40.277	11.1	15.2	1.4	249590000	33517000	212940000	3138700	48481000	62735000		55608000	2	762	6	8	1	15				539	1974;2476;4182;4472;4986;5002;6028;6961;8705	True;True;True;True;True;True;True;True;True
Q72PC9	Q72PC9	3	3	3	tr|Q72PC9|Q72PC9_LEPIC Phosphatidylglycerophosphate synthase OS=Leptospira interrogans serogroup Icterohaemorrhagiae serovar copenhageni (strain Fiocruz L1-130) OX=267671 GN=pgsA PE=3 SV=1	1	3	3	3	1	3	2	1	3	2	1	3	2	16.8	16.8	16.8	28.306	250	250	0	12.863	5.2	16.8	12.8	246820000	90256000	112860000	43701000		55360000	55686000	55523000	2	763	3	4	2	9				477	600;6247;11274	True;True;True
Q72SS6	Q72SS6	3	3	3	tr|Q72SS6|Q72SS6_LEPIC Putative lipoprotein OS=Leptospira interrogans serogroup Icterohaemorrhagiae serovar copenhageni (strain Fiocruz L1-130) OX=267671 GN=LIC_11299 PE=4 SV=1	1	3	3	3	3	0	2	3	0	2	3	0	2	29.1	29.1	29.1	15.069	134	134	0	8.8095	29.1	0	21.6	113280000	56895000	0	56381000	41910000		68927000	55418500	2	764	3	0	4	7				1068	6027;6545;6714	True;True;True
Q72NT5	Q72NT5	8	8	8	sp|Q72NT5|NUOD_LEPIC NADH-quinone oxidoreductase subunit D OS=Leptospira interrogans serogroup Icterohaemorrhagiae serovar copenhageni (strain Fiocruz L1-130) OX=267671 GN=nuoD PE=3 SV=1	1	8	8	8	2	7	3	2	7	3	2	7	3	27.4	27.4	27.4	46.117	405	405	0	51.215	5.7	24.2	7.4	362340000	13493000	336510000	12333000	33414000	92746000	40025000	55395000	3	765	2	10	3	15				390	25;1156;3747;4805;5628;7680;7763;11889	True;True;True;True;True;True;True;True
Q72V57	Q72V57	11	11	11	sp|Q72V57|GLMS_LEPIC Glutamine--fructose-6-phosphate aminotransferase [isomerizing] OS=Leptospira interrogans serogroup Icterohaemorrhagiae serovar copenhageni (strain Fiocruz L1-130) OX=267671 GN=glmS PE=3 SV=3	1	11	11	11	5	11	3	5	11	3	5	11	3	19.3	19.3	19.3	67.942	610	610	0	31.34	9.2	19.3	5.7	280860000	49090000	210150000	21624000	51906000	43521000	70001000	5.51427e+07	3	766	8	15	3	26				1396	1016;1789;2191;4269;5396;6536;7840;10113;10884;11831;11875	True;True;True;True;True;True;True;True;True;True;True
Q72Q72	Q72Q72	5	5	5	tr|Q72Q72|Q72Q72_LEPIC Chemotaxis protein OS=Leptospira interrogans serogroup Icterohaemorrhagiae serovar copenhageni (strain Fiocruz L1-130) OX=267671 GN=LIC_12240 PE=4 SV=1	1	5	5	5	4	3	4	4	3	4	4	3	4	34.4	34.4	34.4	16.931	154	154	0	52.099	28.6	20.1	24.7	145500000	72788000	11318000	61394000	51624000	42322000	71345000	55097000	3	767	6	2	5	13				614	2896;5034;10871;11664;12213	True;True;True;True;True
P61534	P61534	7	7	7	sp|P61534|RUVB_LEPIC Holliday junction ATP-dependent DNA helicase RuvB OS=Leptospira interrogans serogroup Icterohaemorrhagiae serovar copenhageni (strain Fiocruz L1-130) OX=267671 GN=ruvB PE=3 SV=1	1	7	7	7	4	1	5	4	1	5	4	1	5	27.9	27.9	27.9	38.035	341	341	0	45.179	14.7	2.6	21.1	97163000	50144000	6317800	40701000	46436000		63705000	55070500	2	768	4	1	5	10				42	327;451;2555;7036;7386;9437;10766	True;True;True;True;True;True;True
Q72U99	Q72U99	3	3	3	sp|Q72U99|RS9_LEPIC 30S ribosomal protein S9 OS=Leptospira interrogans serogroup Icterohaemorrhagiae serovar copenhageni (strain Fiocruz L1-130) OX=267671 GN=rpsI PE=3 SV=2	1	3	3	3	3	2	2	3	2	2	3	2	2	25.8	25.8	25.8	14.904	132	132	0	38.112	25.8	18.9	18.9	176730000	83062000	64867000	28804000	60339000	59109000	45516000	54988000	3	769	4	2	3	9				1273	361;1114;2060	True;True;True
Q72S86	Q72S86	22	22	22	tr|Q72S86|Q72S86_LEPIC Uncharacterized protein OS=Leptospira interrogans serogroup Icterohaemorrhagiae serovar copenhageni (strain Fiocruz L1-130) OX=267671 GN=LIC_11498 PE=4 SV=1	1	22	22	22	9	17	0	9	17	0	9	17	0	22.5	22.5	22.5	131.57	1137	1137	0	79.71	9.2	18.1	0	276170000	29120000	247050000	0	43041000	66802000		54921500	2	770	9	16	0	25				977	470;1722;1770;1994;2025;2593;3748;3882;4185;4405;4922;4992;6342;7073;7235;8762;8881;9150;9290;9291;9316;12468	True;True;True;True;True;True;True;True;True;True;True;True;True;True;True;True;True;True;True;True;True;True
Q72V63	Q72V63	10	10	10	tr|Q72V63|Q72V63_LEPIC Uncharacterized protein OS=Leptospira interrogans serogroup Icterohaemorrhagiae serovar copenhageni (strain Fiocruz L1-130) OX=267671 GN=LIC_10439 PE=4 SV=1	1	10	10	10	6	6	0	6	6	0	6	6	0	21.1	21.1	21.1	76.165	677	677	0	50.663	13.1	12.9	0	173010000	82593000	90412000	0	82380000	27154000		54767000	2	771	8	6	0	14				1401	388;2381;4457;8311;8377;9192;9490;10241;10679;11673	True;True;True;True;True;True;True;True;True;True
Q72NA5	Q72NA5	4	4	4	tr|Q72NA5|Q72NA5_LEPIC Chemotaxis motility protein A OS=Leptospira interrogans serogroup Icterohaemorrhagiae serovar copenhageni (strain Fiocruz L1-130) OX=267671 GN=LIC_12931 PE=3 SV=1	1	4	4	4	4	4	2	4	4	2	4	4	2	13.9	13.9	13.9	27.39	252	252	0	20.113	13.9	13.9	9.9	212790000	63689000	131310000	17787000	62384000	57233000	44499000	5.47053e+07	3	772	6	6	1	13				308	3646;6070;7170;9547	True;True;True;True
Q72W35	Q72W35	8	8	8	tr|Q72W35|Q72W35_LEPIC Uncharacterized protein OS=Leptospira interrogans serogroup Icterohaemorrhagiae serovar copenhageni (strain Fiocruz L1-130) OX=267671 GN=LIC_10105 PE=4 SV=1	1	8	8	8	7	3	5	7	3	5	7	3	5	26.2	26.2	26.2	39.225	340	340	0	21.126	24.1	9.4	15	154290000	80405000	30842000	43044000	52132000	43021000	68882000	5.46783e+07	3	773	6	3	5	14				1543	2841;4638;9511;10655;10874;11330;11331;12146	True;True;True;True;True;True;True;True
Q72VR6	Q72VR6	7	7	7	tr|Q72VR6|Q72VR6_LEPIC Uncharacterized protein OS=Leptospira interrogans serogroup Icterohaemorrhagiae serovar copenhageni (strain Fiocruz L1-130) OX=267671 GN=LIC_10230 PE=4 SV=1	1	7	7	7	7	5	2	7	5	2	7	5	2	28.7	28.7	28.7	38.284	334	334	0	23.741	28.7	23.7	7.2	186870000	90053000	77543000	19273000	66921000	48566000	47761000	54416000	3	774	7	9	2	18				1487	848;1473;1899;2704;9728;10398;11508	True;True;True;True;True;True;True
Q72U97	Q72U97	5	5	5	sp|Q72U97|Y764_LEPIC UPF0234 protein LIC_10764 OS=Leptospira interrogans serogroup Icterohaemorrhagiae serovar copenhageni (strain Fiocruz L1-130) OX=267671 GN=LIC_10764 PE=3 SV=1	1	5	5	5	4	4	2	4	4	2	4	4	2	46.6	46.6	46.6	18.364	163	163	0	44.289	29.4	38.7	14.7	179530000	83049000	74413000	22066000	54706000	40906000	67303000	54305000	3	775	4	4	3	11				1272	4524;6007;6515;8398;9274	True;True;True;True;True
Q72TG1	Q72TG1	8	8	8	tr|Q72TG1|Q72TG1_LEPIC Uncharacterized protein OS=Leptospira interrogans serogroup Icterohaemorrhagiae serovar copenhageni (strain Fiocruz L1-130) OX=267671 GN=LIC_11060 PE=4 SV=1	1	8	8	8	5	7	4	5	7	4	5	7	4	15.8	15.8	15.8	50.968	456	456	0	24.971	14.3	15.6	9.9	219710000	63392000	123500000	32813000	54183000	44290000	64175000	54216000	3	776	8	9	4	21				1165	2579;4553;4773;5968;6662;7918;7919;10042	True;True;True;True;True;True;True;True
Q72PH0	Q72PH0	8	8	8	tr|Q72PH0|Q72PH0_LEPIC Uncharacterized protein OS=Leptospira interrogans serogroup Icterohaemorrhagiae serovar copenhageni (strain Fiocruz L1-130) OX=267671 GN=LIC_12501 PE=4 SV=1	1	8	8	8	3	7	3	3	7	3	3	7	3	30.4	30.4	30.4	36.572	313	313	0	39.633	13.4	25.6	11.2	165880000	39710000	108640000	17524000		52882000	54563000	53722500	2	777	3	5	3	11				495	178;830;1577;1861;2003;3591;8425;9449	True;True;True;True;True;True;True;True
Q72SQ7	Q72SQ7	3	3	3	tr|Q72SQ7|Q72SQ7_LEPIC N-acyl-L-amino acid amidohydrolase OS=Leptospira interrogans serogroup Icterohaemorrhagiae serovar copenhageni (strain Fiocruz L1-130) OX=267671 GN=amaA PE=4 SV=1	1	3	3	3	2	3	1	2	3	1	2	3	1	10.2	10.2	10.2	43.22	393	393	0	29.657	7.6	10.2	4.3	175830000	65032000	104710000	6085200	71519000	35775000		53647000	2	778	2	6	1	9				1060	3567;10603;11441	True;True;True
Q72S98	Q72S98	6	6	6	tr|Q72S98|Q72S98_LEPIC Uncharacterized protein OS=Leptospira interrogans serogroup Icterohaemorrhagiae serovar copenhageni (strain Fiocruz L1-130) OX=267671 GN=LIC_11486 PE=4 SV=1	1	6	6	6	5	0	3	5	0	3	5	0	3	21.8	21.8	21.8	37.571	331	331	0	37.866	18.7	0	14.8	104220000	68387000	0	35828000	53673000		53540000	53606500	2	779	7	0	4	11				983	347;4877;4973;7112;12048;12268	True;True;True;True;True;True
Q72NT7	Q72NT7	4	4	4	sp|Q72NT7|NUOB_LEPIC NADH-quinone oxidoreductase subunit B OS=Leptospira interrogans serogroup Icterohaemorrhagiae serovar copenhageni (strain Fiocruz L1-130) OX=267671 GN=nuoB PE=3 SV=1	1	4	4	4	4	2	1	4	2	1	4	2	1	27.4	27.4	27.4	20.578	186	186	0	12.487	27.4	16.1	3.8	132640000	65816000	57614000	9207400	43624000	63270000		53447000	2	780	5	1	2	8				392	2815;5359;8809;10633	True;True;True;True
Q75FC0	Q75FC0	3	3	3	tr|Q75FC0|Q75FC0_LEPIC ParA OS=Leptospira interrogans serogroup Icterohaemorrhagiae serovar copenhageni (strain Fiocruz L1-130) OX=267671 GN=LIC_20274 PE=4 SV=1	1	3	3	3	2	2	2	2	2	2	2	2	2	18	18	18	27.5	250	250	0	17.487	14.8	10.4	10.4	152640000	59720000	50674000	42247000		38777000	66305000	52541000	2	781	2	2	2	6				1591	4581;8670;10426	True;True;True
Q72MS5	Q72MS5	9	9	9	tr|Q72MS5|Q72MS5_LEPIC Metallo-beta-lactamase superfamily hydrolase OS=Leptospira interrogans serogroup Icterohaemorrhagiae serovar copenhageni (strain Fiocruz L1-130) OX=267671 GN=LIC_13117 PE=4 SV=1	1	9	9	9	0	9	2	0	9	2	0	9	2	36.5	36.5	36.5	33.183	288	288	0	31.15	0	36.5	6.6	158060000	0	150930000	7134700		82605000	21950000	52277500	2	782	0	11	2	13				244	497;1399;2269;2983;3241;5197;7687;9688;11113	True;True;True;True;True;True;True;True;True
P61742	P61742	7	7	7	sp|P61742|GPDA_LEPIC Glycerol-3-phosphate dehydrogenase [NAD(P)+] OS=Leptospira interrogans serogroup Icterohaemorrhagiae serovar copenhageni (strain Fiocruz L1-130) OX=267671 GN=gpsA PE=3 SV=1	1	7	7	7	3	2	6	3	2	6	3	2	6	31.3	31.3	31.3	36.708	335	335	0	21.862	9.6	6.9	28.4	132030000	42132000	29942000	59952000	46376000	44013000	65521000	51970000	3	783	3	2	5	10				51	1313;4207;6235;7508;10781;10893;11589	True;True;True;True;True;True;True
[truncated: 218 more rows]
[truncated: 6 more columns]

## Sheet: Shaving
Protein IDs	Majority protein IDs	Peptide counts (all)	Peptide counts (razor+unique)	Peptide counts (unique)	Fasta headers	Number of proteins	Peptides	Razor + unique peptides	Unique peptides	Peptides Shaving_1	Peptides Shaving_2	Peptides Shaving_3	Razor + unique peptides Shaving_1	Razor + unique peptides Shaving_2	Razor + unique peptides Shaving_3	Unique peptides Shaving_1	Unique peptides Shaving_2	Unique peptides Shaving_3	Sequence coverage [%]	Unique + razor sequence coverage [%]	Unique sequence coverage [%]	Mol. weight [kDa]	Sequence length	Sequence lengths	Q-value	Score	Sequence coverage Shaving_1 [%]	Sequence coverage Shaving_2 [%]	Sequence coverage Shaving_3 [%]	Intensity	Intensity Shaving_1	Intensity Shaving_2	Intensity Shaving_3	LFQ intensity Shaving_1	LFQ intensity Shaving_2	LFQ intensity Shaving_3	LFQ intensity_Average	Occurrence	Abundance ranking	MS/MS count Shaving_1	MS/MS count Shaving_2	MS/MS count Shaving_3	MS/MS count	Only identified by site	Reverse	Potential contaminant	id	Peptide IDs	Peptide is razor
[truncated: 238 more rows]
[truncated: 6 more columns]
